# Supplementary material for: The Dystrophin-Dystroglycan complex ensures cytokinesis efficiency in Drosophila epithelia
Source: EMBO Rep. 2024 Nov 15;26(2):307–28. doi: 10.1038/s44319-024-00319-y (PMC11772804; doi:10.1038/s44319-024-00319-y)
Supplement: Supplementary file 1 — Computer Code EV1 [file 44319_2024_319_MOESM1_ESM.zip]

Archive with 9 entries (6 files):
- Computer Code EV1/
- Computer Code EV1/.DS_Store
- __MACOSX/
- __MACOSX/Computer Code EV1/
- __MACOSX/Computer Code EV1/._.DS_Store
- Computer Code EV1/adapted projection - batch process lif to RGB tif.ijm
- __MACOSX/Computer Code EV1/._adapted projection - batch process lif to RGB tif.ijm
- Computer Code EV1/README.txt
- __MACOSX/Computer Code EV1/._README.txt
