# Supplementary material for: The Dystrophin-Dystroglycan complex ensures cytokinesis efficiency in Drosophila epithelia
Source: EMBO Rep. 2024 Nov 15;26(2):307–28. doi: 10.1038/s44319-024-00319-y (PMC11772804; doi:10.1038/s44319-024-00319-y)
Supplement: Supplementary file 1 — Computer Code EV1 [file 44319_2024_319_MOESM1_ESM.zip › Computer Code EV1/adapted projection - batch process lif to RGB tif.ijm]

macro 'adapted projection - batch process lif to RGB tiff' {

/*
 * DESCRIPTION:
 * - converts LIF files into TIFF. 
 * - the macro asks for an input folder that should contain 1 or more lif files. Nothing else.
 * - each image series within the lif file is saved as a separate tiff. The name of the series 
 * 		is appended to the filename.
 * - if the series is a z-stack, an adapted projection of a section around the nuclei is performed.
 * - the TIFFs are saved in a separate folder generated by the macro
 * 
 * 
 *  	 Author			     Date	
 *  ===============	    ===============		
 *  Mariana Osswald		  11 Feb 2018		
 * 
 * 
 * ADAPTED PROJECTION CODE
 * To project z-stack images of curved epithelia. Defines the approximate surface of an epithelium 
 * (based on nuclei position along the z-axis) and projects a section around it.
 * 
 * Finds the plane where the signal for each nucleus is maximal as a proxy for the central 
 * plane of the nucleus. Assumes that this is the central plane for the surrounding area of that 
 * nucleus. Projects a specific amount of user-defined planes relative to this central plane 
 * for each pixel.
 *  
 * 	ALGORITHM STEPS:
 * 	1. max project image
 * 	2. define epithelial region in xy
 * 	3. segment nuclei within epithelial region
 * 	4. find z-plane of maximal signal for each nucleus
 * 	5. attribute the value of that plane to the surrounding pixels
 * 	6. project the plane of interest for each pixel
 *  
 *  IMAGES:
 *  original_image: image opened
 *  nuclei_stack: first channel stack - corresponds to nuclei
 *  membrane_stack: second channel stack - corresponds to myr
 *  epithelium_mask: membrane_stack max projected and then whole epithelium segmented
 *  nuclei_projected_image: max projected and then segmented nuclei
 *  Surface: value of each pixel corresponds to the plane where it should be projected from
 *  MembraneAdaptedProjection: final projection of the membrane channel
 *  dnatomerge: final projection of the nuclei channel
 */

// USER-DEFINED VARIABLES
// ========================================================================================================
 
 projection_type = "Sum Slices"; //how will the planes of interest be projected: Sum Slices or Max Intensity?
 planes_to_proj = 2; //number of planes apical to the nucleus to be projected
 output_RGB = true; //true if the output image should be an RGB, false for separate channels 
 
setBatchMode(true);

// ========================================================================================================

run("Bio-Formats Macro Extensions");

dir1 = getDirectory("Choose folder with lif files ");
list = getFileList(dir1);


// create folders for the output tifs
	dir1parent = File.getParent(dir1);
	dir1name = File.getName(dir1);
	dir2 = dir1parent+File.separator+dir1name+"--Tiff_MIP";
	if (File.exists(dir2)==false) {
				File.makeDirectory(dir2); // new directory for tiff
		}
 
for (s=0; s<list.length; s++) {
	showProgress(s+1, list.length);
	print("processing ... "+s+1+"/"+list.length+"\n         "+list[s]);
	path=dir1+list[s];

	//how many series in this lif file?
	Ext.setId(path);//-- Initializes the given path (filename).
	Ext.getSeriesCount(seriesCount); //-- Gets the number of image series in the active dataset.
	
	for (q=1; q<=seriesCount; q++) {
		
		run("Bio-Formats", "open=path autoscale color_mode=Default view=Hyperstack stack_order=XYCZT series_"+q);
	
		name=File.nameWithoutExtension;

	//retrieve name of the series from metadata
		text=getMetadata("Info");
		n1=indexOf(text," Name = ")+8;// the Line in the Metadata reads "Series 0 Name = ". Complete line cannot be taken, because
									  // The number changes of course. But at least in the current version of Metadata this line is the 
									  // only occurence of " Name ="
		n2=indexOf(text,"SizeC = ");  // this is the next line in the Metadata
		seriesname=substring(text, n1, n2-2);
	//project and save
		if (nSlices>1) {

// CLEAR ROIMANAGER
	roiManager("reset");
	roiManager("Deselect");
	roiManager("Show All");
	roiManager("Show None");

// SPLIT CHANNELS
	original_image = getTitle();
	run("Split Channels");
	nuclei_stack = "C1-"+original_image;
	membrane_stack = "C2-"+original_image; 

// DEFINE WHOLE EPITHELIUM AREA
	//project membrane stack, blur it so much that it becomes a single object and segment
	selectWindow(membrane_stack);
	run("Z Project...", "projection=[Max Intensity]");
	epithelium_mask = getTitle();
	run("Gaussian Blur...", "sigma=40");
	setAutoThreshold("Default");
	run("Convert to Mask");
	run("Invert");
	run("Analyze Particles...", "size=5000-Infinity add");
	roiManager("Select", 0);

// PROJECT NUCLEI IMAGE
	selectWindow(nuclei_stack);
	run("Z Project...", "projection=[Max Intensity]");
	nuclei_projected_image = getTitle();

// SEGMENT NUCLEI
	// clean image
	run("Median...", "radius=5");							
	run("Subtract Background...", "rolling=50 sliding");	
	run("Mean...", "radius=1");	
	// segment nuclei							
	setAutoThreshold("Huang dark");
	setOption("BlackBackground", false);
	run("Convert to Mask");
	run("Dilate");
	run("Fill Holes");
	run("Erode");
	run("Watershed");
	run("Analyze Particles...", "size=15-Infinity exclude add in_situ");

// CREATE SURFACE IMAGE
	selectWindow(nuclei_stack);
	Stack.getDimensions(width, height, channels, n_slices, frames);
	newImage("Surface", "8-bit black", width, height, 1);

// FIND NUCLEUS PLANE
	// Finds plane of maximal intensity inside segmented nucleus area
	n_nuclei = roiManager("Count");
	
	// go through nucleus list
	for (i=1; i<n_nuclei; i++){
		roiManager("Select",i);

		// compare signal intensity inside segmented area in all slices
		nucleus_intensity = 0;
		for (slice = 1; slice <= n_slices; slice++){
			selectWindow(nuclei_stack);
			roiManager("Select",i);
			setSlice(slice);
			getStatistics(area, mean);
			if (nucleus_intensity < mean){
				nucleus_intensity = mean;
				selectWindow("Surface");
				roiManager("Select",i);
				run("Set...", "value="+slice);;
				}
			}
		}

// DILATE PLANE SIGNAL
/* Dilate plane value from each nucleus:
 * If no plane was attributed to pixels surrounding the center of a nucleus 
 * (pixel value is 0), they get the same pixel value as the nucleus. Do this 
 * iteratively until no more pixels have the value 0.
 */ 

	// define plane for projection outside of the epithelium area
	roiManager("Select",0);
	run("Enlarge...", "enlarge=70 pixel");
	run("Create Mask");
	run("Invert");
	run("Subtract...", "value=254");
	run("Multiply...", "value=n_slices");
	imageCalculator("Add", "Surface","Mask");
	close("Mask");
	roiManager("Deselect");
	roiManager("Show All");
	roiManager("Show None");

 	do{
		// identify all background pixels (value will equal 1; foreground pixel = 0)
		selectWindow("Surface");
		run("Duplicate...", "title=background");
		run("Invert");
		run("Subtract...", "value=254");
		getStatistics(area, mean, min, background_pixel_exists, std, histogram);
	 
		// dilate nuclei
		selectWindow("Surface");
		run("Duplicate...", "title=provisory");
		run("Maximum...", "radius=3");
		imageCalculator("Multiply", "provisory","background");
		close("background");
		imageCalculator("Add", "Surface","provisory");
		close("provisory");

	} while (background_pixel_exists == 1);

// PROJECT MEMBRANE IMAGE
	// create new image
	newImage("MembraneAdaptedProjection", "8-bit black", width, height, 1);

	// project from all planes except the last x
	for (i=1; i<=n_slices-planes_to_proj; i++){
		// identify regions from different planes
		selectWindow("Surface");
		run("Duplicate...","duplicate");
		rename("Surface "+i);
		setThreshold(i,i);
		run("Convert to Mask");
		run("Subtract...", "value=254");

		// project that region
		selectWindow(membrane_stack);
		stop_pos = i+planes_to_proj-1;
		run("Z Project...", "start=" + i + " stop=" + stop_pos + " projection=["+projection_type+"]"); 
		rename("proj "+i);

		imageCalculator("Multiply","proj "+i,"Surface "+i);
		imageCalculator("Add","MembraneAdaptedProjection","proj "+i);
		close("Surface "+i);
		close("proj "+i);
		}

	// project last plane
	selectWindow("Surface");
	run("Duplicate...","duplicate");
	rename("Surface last");
	setThreshold(n_slices-planes_to_proj+1,254);
	run("Convert to Mask");
	run("Subtract...", "value=254");

	// different projections
	selectWindow(membrane_stack);
	start_pos = n_slices-planes_to_proj+1;
	run("Z Project...", "start=" + start_pos + " stop=" + n_slices + " projection=["+projection_type+"]"); 
	rename("proj last");

	imageCalculator("Multiply","proj last","Surface last");
	imageCalculator("Add","MembraneAdaptedProjection","proj last");
	close("Surface last");
	close("proj last");

	// project nuclei
	selectWindow(nuclei_stack);
	run("Z Project...", "projection=[Max Intensity]");
	rename("dnatomerge");

	// merge images and create RGB
	run("Merge Channels...", "c1=dnatomerge c2=MembraneAdaptedProjection create keep");
	Stack.setChannel(1) 
	run("Red"); 
	Stack.setChannel(2) 
	run("Green"); 
	if (output_RGB) run("Stack to RGB");
	roiManager("reset");
			
	if (nSlices>1) Stack.setDisplayMode("composite");
		saveAs("Tiff", dir2+File.separator+name+"_"+seriesname+"_MIP.tif");
		run("Close All");
		roiManager("reset");
	}	
	else saveAs("TIFF", dir2+File.separator+name+"_"+seriesname+".tif");
	
	run("Close All");
	run("Collect Garbage");	
	}

}
showMessage(" -- finished --");	
run("Close All");
setBatchMode(false);

} // macro
