# Supplementary material for: The Dystrophin-Dystroglycan complex ensures cytokinesis efficiency in Drosophila epithelia
Source: EMBO Rep. 2024 Nov 15;26(2):307–28. doi: 10.1038/s44319-024-00319-y (PMC11772804; doi:10.1038/s44319-024-00319-y)
Supplement: Supplementary file 1 — Computer Code EV1 [file 44319_2024_319_MOESM1_ESM.zip › Computer Code EV1/README.txt]

FIJI Macro Òadapted projection - batch process lif to RGB tifÓ

Part of a set of FIJI macros designed to segment epithelia and count multinucleated cells (as a proxy for cytokinesis failure) in Drosophila stage 10 egg chambers (macros used in Gonalves et al., 2024). This macro projects z-stacks of curved epithelia into a 2D image. It takes as input a z-stack of a curved epithelium with nuclei and membranes marked and projects a section centered around the nuclei. Nucleus position may vary along the z-axis due to tissue curvature. The z-range projected in each area is determined by the position of the closest nucleus.

Run this macro using FIJI/ImageJ. It will ask the user for a folder containing .lif files and it will generate a folder in the same directory with the projected images saved as separate tif files.


Macro header:

/*
 * DESCRIPTION:
 * - converts LIF files into TIFF. 
 * - the macro asks for an input folder that should contain 1 or more lif files. Nothing else.
 * - each image series within the lif file is saved as a separate tiff. The name of the series 
 * 		is appended to the filename.
 * - if the series is a z-stack, an adapted projection of a section around the nuclei is performed.
 * - the TIFFs are saved in a separate folder generated by the macro
 * 
 * 
 *  	 Author			 Date	
 *  ===============	    ===============		
 *  Mariana Osswald	      11 Feb 2018		
 * 
 * 
 * ADAPTED PROJECTION CODE
 * To project z-stack images of curved epithelia. Defines the approximate surface of an epithelium 
 * (based on nuclei position along the z-axis) and projects a section around it.
 * 
 * Finds the plane where the signal for each nucleus is maximal as a proxy for the central 
 * plane of the nucleus. Assumes that this is the central plane for the surrounding area of that 
 * nucleus. Projects a specific amount of user-defined planes relative to this central plane 
 * for each pixel.
 *  
 * 	ALGORITHM STEPS:
 * 	1. max project image
 * 	2. define epithelial region in xy
 * 	3. segment nuclei within epithelial region
 * 	4. find z-plane of maximal signal for each nucleus
 * 	5. attribute the value of that plane to the surrounding pixels
 * 	6. project the plane of interest for each pixel
