# Supplementary material for: The Dystrophin-Dystroglycan complex ensures cytokinesis efficiency in Drosophila epithelia
Source: EMBO Rep. 2024 Nov 15;26(2):307–28. doi: 10.1038/s44319-024-00319-y (PMC11772804; doi:10.1038/s44319-024-00319-y)
Supplement: Supplementary file 2 — Computer Code EV2 [file 44319_2024_319_MOESM2_ESM.zip › Computer Code EV2/Count Nuclei Per Cell - batch.ijm]

/* Count Nuclei Per Cell - Batch
 * 
 * Takes a folder with multi-channel images, segments epithelial cells and counts 
 * the number of nuclei per cell. 
 * 
 *   	 Author			     Date
 *  ===============	    ===============
 *  Mariana Osswald		  12 Feb 2018
 * 
 * ALGORITHM STEPS:
 * 			1. segment epithelium area of interest (excludes margin)
 * 			2. segment cells in the epithelium using membrane marker
 * 			3. exclude cells that do not lie completely within epithelium area of interest
 * 			4. segment nuclei using DAPI
 * 			5. count nuclei inside each cell
 * 
 * INPUT: 
 * 		original_image - multi-channel image; single plane; ch1 = DNA; 
 * 							ch2 = membrane; other ch are ignored
 * 							
 * OUTPUT:
 * 		ROIset - in the ROIManager;
 * 					1st position - whole epithelium
 * 					2nd+... - cell ROIs
 * 					3rd+... - nuclei ROIs
 * 		merged image with cell ROIs outlined
 * 		nuclei mask image with cell and nuclei ROIs outlined
 * 		nuclei per cell.csv - each row corresponds to a cell and has the number of nuclei
 * 		histogram.csv - each row corresponds to a given nuclei count and has the amount of cells with that count
 * 		summary.csv - number of cells and number of nuclei counted					
 * 		nuclear density.csv - epithelium area and number of nuclei quantified
 * 		cell area.csv - measurements of individual cell area
 * 		nucleus area.csv - measurements of individual nuclei area
 * 		original image in RGB
 * 		
 */

// USER DEFINED PARAMETERS
// ========================================================================================================
	
	destination_folder = "quantification";		//name of the folder where the results will be saved
	epithelium_margin = 15; //margin (in pixel) at the edge of the epithelium that should not be considered
	line_w = 5; // line width for highlighting segmentation in saved images
	input_RGB = true; // true if input is an RGB image and false if the channels are separate
	nucleus_size = 15 // minimal size of a single nucleus
	setBatchMode(true)

// ========================================================================================================

// CLEAR ROIMANAGER
	roiManager("reset");
	roiManager("Deselect");
	roiManager("Show All");
	roiManager("Show None");

	setBatchMode(true);

// OPEN DIRECTORY
	dir = getDirectory("Choose a Directory"); //indicate directory where the image files are

// ANALYZE EACH FILE
	list = getFileList(dir);
     for (f=0; f<list.length; f++) {
        if (endsWith(list[f], "/")){}
        else
     		open(dir + list[f]);

// SPLIT CHANNELS
	original_image = getTitle();
	
	// if input is an RGB image
	if (input_RGB){
		run("Duplicate...","title=copy");
		// create image to save later
		RGB_image = "copy";
		selectWindow(original_image);
		run("Split Channels");
		close(original_image + " (blue)");
		nuclei_image = original_image + " (red)";
		membrane_image = original_image + " (green)"; 
	}
	else{
		// if input is a multi-channel image
		Stack.setDisplayMode("composite");
		// create image to save later
		run("Stack to RGB");
		RGB_image = getTitle();
		// split channels
		selectWindow(original_image);
		run("Split Channels");
		nuclei_image = "C1-"+original_image;
		membrane_image = "C2-"+original_image;
	} 

// DEFINE WHOLE EPITHELIUM AREA
	// blur epithelium image so much that it becomes a single object and segment
	selectWindow(membrane_image);
	run("Duplicate...", "title=epithelium_mask");
	run("Gaussian Blur...", "sigma=40");
	setAutoThreshold("Default");
	run("Convert to Mask");
	run("Invert");
	run("Analyze Particles...", "size=5000-Infinity add");
	roiManager("Select", 0);
	run("Enlarge...", "enlarge=-"+epithelium_margin);
	roiManager("Update");
	roiManager("Rename", "egg chamber total area");
	run("Create Mask"); //name should be mask
	close ("epithelium_mask");

// SEGMENTATION CODE FOR CELLS
	// clean image
	selectWindow(membrane_image);
	run("Duplicate...", "title=membrane_segmentation");
	run("Subtract Background...", "rolling=100 sliding");
	run("Mean...", "radius=1");
	// segment cells
	setAutoThreshold("Huang dark");
	setOption("BlackBackground", false);
	run("Convert to Mask");
	run("Invert");
	run("Dilate");

	
// REMOVE CELLS NOT COMPLETELY INSIDE AREA OF INTEREST
	/* Subtract segmented cells from the mask of the epithelium area of interest and then use 
	 *  Binary > Fill Holes. Cells inside the area of interest will create holes 
	 *  and then be refilled, but not the ones in the perifery.
	 */
	imageCalculator("Subtract", "Mask","membrane_segmentation");
	run("Fill Holes");
	// update epithelium ROI
	selectWindow("Mask");
	run("Analyze Particles...", "size=5000-Infinity add");
	roiManager("Select", 0);
	roiManager("Delete");
	roiManager("Select", 0);
	roiManager("Rename", "egg chamber total area");

	// remove cells in the border and count remaining
	selectWindow("membrane_segmentation");
	imageCalculator("Multiply", "membrane_segmentation","Mask");
	run("Analyze Particles...", "size=15-Infinity exclude add in_situ");
	n_cells = roiManager("Count")-1; //-1 corresponds to ROI 1 = egg chamber total area

// SEGMENTATION CODE FOR NUCLEI
	// clean image
	selectWindow(nuclei_image);
	run("Duplicate...", " ");
	run("Subtract Background...", "rolling=50 sliding");
	run("Mean...", "radius=1");
	// segment nuclei
	setAutoThreshold("Huang dark");
	setOption("BlackBackground", false);
	run("Convert to Mask");
	run("Dilate");
	run("Fill Holes");
	run("Erode");
	run("Watershed");

// COUNT NUCLEI INSIDE EACH CELL
	/* Counts nuclei inside each cell. Part of the nucleus may not be completely inside the cell,
	 *  so afterwards it re-analysis the segmented nuclei: it segments a new ROI that is not 
	 *  constrained by the previous cell segmentation and contains the center of the previous ROI.
	 */
	 
	// initalize counters for cells with 0,1,2,3,4+ nuclei and the total amount of nuclei detected
	total_n_nuclei = 0;
	nuclei_0 = 0;
	nuclei_1 = 0;
	nuclei_2 = 0;
	nuclei_3 = 0;
	nuclei_over_4 = 0;

	// calculate total area
	roiManager("Select",0);
	getStatistics(total_area);
	
	// count nuclei for each cell
	for (i=1; i<=n_cells; i++){
		roiManager("Select", i);
		roiManager("Set Color", "blue");
		// change name of cell ROI
		roiManager("Rename", "cell "+i);
		
		run("Analyze Particles...", "size="+nucleus_size+"-Infinity add");
		n_nuclei = roiManager("Count") - total_n_nuclei - n_cells - 1; //number of nuclei this cell has

		print(n_nuclei+ "\n" );

		// actualizar histograma
		if (n_nuclei == 0) {
			nuclei_0++;
			roiManager("Select", i);
			getStatistics(cell_area);
			total_area = total_area - cell_area;
			roiManager("Select", i);
			roiManager("Set Color", "magenta");
			}
		else if (n_nuclei == 1) nuclei_1++;
		else if (n_nuclei == 2) nuclei_2++;
		else if (n_nuclei == 3) nuclei_3++;
		else if (n_nuclei > 3) nuclei_over_4++;

		// correct nucleus ROI to include area outside of the cell
		for (p=1; p<=n_nuclei;p++){
			roiManager("Select",n_cells+total_n_nuclei+1);
			getSelectionBounds(x, y, width, height);
			roiManager("Delete");
			//run("Wand Tool...", "tolerance=0 mode=Legacy");
			doWand(x+width/2,y+height/2);
			roiManager("Add");
			roiManager("Select",n_cells+total_n_nuclei+n_nuclei);
			roiManager("Rename", "nucleus "+i+"-"+p);
		}

		total_n_nuclei = total_n_nuclei + n_nuclei;
		}

// SAVE STUFF
	// create folder
	new_folder = dir + "/" + destination_folder + original_image;
	File.makeDirectory(new_folder);
	
	// save nuclei per cell data
	selectWindow("Log");
	saveAs("Text", new_folder + "/nuclei per cell.csv");
	print("\\Clear");
	
	// print histogram and save
	print(nuclei_0+"\n"+nuclei_1+"\n"+nuclei_2+"\n"+nuclei_3+"\n"+nuclei_over_4);
	saveAs("Text", new_folder + "/histogram.csv");
	print("\\Clear");

	// print nuclear area and number for density calculations and save
	print(total_area+"\n"+n_cells+"\n"+total_n_nuclei);
	/*
	 * saveAs("Text", new_folder + "/cell density.csv");
	print("\\Clear");
	
	// print n cells and nuclei and save
	print(n_cells+"\n"+total_n_nuclei);
	*/
	saveAs("Text", new_folder + "/summary.csv");
	run("Close");
	
	// save RoiManager
	selection = newArray(roiManager("Count"));
	for (i=0; i<selection.length; i++){
		selection[i]=i;
		}
	roiManager("Select",selection);
	roiManager("Save",new_folder + "/RoiSet.zip");

// HIGHLIGHT SEGMENTATION

	roiManager("Show None");
	
	// highlight nucleus in the mask
	selection = newArray(total_n_nuclei);
	for (i=0; i<selection.length; i++){
		selection[i]=i+n_cells+1;
		}

	roiManager("Select",selection);
	roiManager("combine");
	roiManager("Set Line Width", line_w);
	roiManager("Set Color", "#ffc800");
	run("Flatten");
	rename("SEG_Nucleiandcells");
		
	run("Clear Results");
	run("Set Measurements...", "area perimeter shape display redirect=None decimal=5");
	
	// save nucleus area and erase table
	roiManager("Select",selection);
	roiManager("Measure");
	saveAs("Results", new_folder + "/nucleus area.xls");
	IJ.deleteRows(0, total_n_nuclei-1);

	// highlight cells in the mask and save
	selection = newArray(n_cells);
	for (i=0; i<selection.length; i++){
		selection[i]=1+i;
		roiManager("Select",selection[i]);
		run("Flatten");
		}
	saveAs("tiff", new_folder + "/SEG_Nuclei_and_cells");

	// save cell area and erase table
	roiManager("Select",selection);
	roiManager("Measure");
	saveAs("Results", new_folder + "/cell area.xls");
	IJ.deleteRows(0, n_cells-1);

	// save original image
	selectWindow(RGB_image);
	saveAs("tiff", new_folder + "/" + original_image);

	// highlight cells in the original_image and save
	selection = newArray(n_cells);
	for (i=0; i<selection.length; i++){
		selection[i]=1+i;
		roiManager("Select",selection[i]);
		run("Flatten");
		}
	saveAs("tiff", new_folder + "/Merge_Nuclei_and_cells");
	run("Close All");

	roiManager("reset");
     
     }
