# Supplementary material for: The Dystrophin-Dystroglycan complex ensures cytokinesis efficiency in Drosophila epithelia
Source: EMBO Rep. 2024 Nov 15;26(2):307–28. doi: 10.1038/s44319-024-00319-y (PMC11772804; doi:10.1038/s44319-024-00319-y)
Supplement: Supplementary file 2 — Computer Code EV2 [file 44319_2024_319_MOESM2_ESM.zip › Computer Code EV2/README.txt]

FIJI Macro ÒCount Nuclei Per CellÓ

Part of a set of FIJI macros designed to segment epithelia and count multinucleated cells (as a proxy for cytokinesis failure) in Drosophila stage 10 egg chambers (macros used in Gonalves et al., 2024). This macro takes a 2D image of an epithelium (produced with the adapted projection macro or another method) and segments epithelial cells (based on membrane marker) and nuclei (based on DAPI staining) to quantify the number of multinucleated cells.
 
Run this macro using FIJI/ImageJ. The batch version asks the user for a folder containing the 2D image tif files and generates result folders within this one. The simple version of the macro will ask the user for a single image as input. Output files are detailed in the macro header.

Macro header:
/* Count Nuclei Per Cell
 * 
 * Takes a folder with multi-channel images, segments epithelial cells and counts 
 * the number of nuclei per cell. 
 * 
 *   	 Author		          Date
 *  ===============	    ===============
 *   Mariana Osswald	      12 Feb 2018
 * 
 * ALGORITHM STEPS:
 * 	1. segment epithelium area of interest (excludes margin)
 * 	2. segment cells in the epithelium using membrane marker
 * 	3. exclude cells that do not lie completely within epithelium area of interest
 * 	4. segment nuclei using DAPI
 * 	5. count nuclei inside each cell
 * 
 * INPUT: 
 * 	original_image - multi-channel image; single plane; ch1 = DNA; 
 * 				ch2 = membrane; other ch are ignored
 * 							
 * OUTPUT:
 * 	ROIset - in the ROIManager;
 *			1st position - whole epithelium
 * 			2nd+... - cell ROIs
 * 			3rd+... - nuclei ROIs
 * 	merged image with cell ROIs outlined
 * 	nuclei mask image with cell and nuclei ROIs outlined
 * 	nuclei per cell.csv - each row corresponds to a cell and has the number of nuclei
 * 	histogram.csv - each row corresponds to a given nuclei count and has the amount of cells with that count
 * 	summary.csv - number of cells and number of nuclei counted			
 * 	nuclear density.csv - epithelium area and number of nuclei quantified
 * 	cell area.csv - measurements of individual cell area
 * 	nucleus area.csv - measurements of individual nuclei area
 * 	original image in RGB
