# Supplementary material for: The Dystrophin-Dystroglycan complex ensures cytokinesis efficiency in Drosophila epithelia
Source: EMBO Rep. 2024 Nov 15;26(2):307–28. doi: 10.1038/s44319-024-00319-y (PMC11772804; doi:10.1038/s44319-024-00319-y)
Supplement: Supplementary file 3 — Computer Code EV3 [file 44319_2024_319_MOESM3_ESM.zip]

Archive with 7 entries (4 files):
- Computer Code EV3/
- Computer Code EV3/merge summary files.ijm
- __MACOSX/
- __MACOSX/Computer Code EV3/
- __MACOSX/Computer Code EV3/._merge summary files.ijm
- Computer Code EV3/README.txt
- __MACOSX/Computer Code EV3/._README.txt
