# Supplementary material for: The Dystrophin-Dystroglycan complex ensures cytokinesis efficiency in Drosophila epithelia
Source: EMBO Rep. 2024 Nov 15;26(2):307–28. doi: 10.1038/s44319-024-00319-y (PMC11772804; doi:10.1038/s44319-024-00319-y)
Supplement: Supplementary file 3 — Computer Code EV3 [file 44319_2024_319_MOESM3_ESM.zip › Computer Code EV3/merge summary files.ijm]

macro 'merge summary files' {

/* Opens all "summary.csv" files in all subfolders generated by the "Count Nuclei Per Cell" 
 *  macro and merges the data into a single file: merged summary.csv.
 *  
 *     	 Author			     Date
 *  ===============	    ===============
 *  Mariana Osswald		  12 Feb 2018
 *  
 *  
*/


	
	// OPEN DIRECTORY
	dir = getDirectory("Choose a Directory"); //indicate directory where the files are

	print("\\Clear");
	print("File Name\tArea\tN Cells\tN Nuclei\n");
	// OPEN ALL summary files in the subfolders to merge data
	list = getFileList(dir);
     for (f=0; f<list.length; f++) {
        if (endsWith(list[f], "/")){
        	filestring=File.openAsString(dir + list[f] + "summary.csv");
			rows=split(filestring, "\n");
		    print(list[f]+ "\t" + rows[0] + "\t" + rows[1] +"\t"+ rows[2] +"\n");
        	}
        }
	selectWindow("Log");
	saveAs("Text", dir + "/merged summary.csv");
	run("Close");
	} //macro
