# Supplementary material for: The Dystrophin-Dystroglycan complex ensures cytokinesis efficiency in Drosophila epithelia
Source: EMBO Rep. 2024 Nov 15;26(2):307–28. doi: 10.1038/s44319-024-00319-y (PMC11772804; doi:10.1038/s44319-024-00319-y)
Supplement: Supplementary file 3 — Computer Code EV3 [file 44319_2024_319_MOESM3_ESM.zip › Computer Code EV3/README.txt]

FIJI Macro ÒMerge Summary FilesÓ

Part of a set of FIJI macros designed to segment epithelia and count multinucleated cells (as a proxy for cytokinesis failure) in Drosophila stage 10 egg chambers (macros used in Gonalves et al., 2024). This macro generates a final results table from the results files generated by the macro ÒCount Nuclei per CellÓ.

Run this macro using FIJI/ImageJ. It asks the user for the folder containing the 2D image tif files previously analysed with the ÒCount Nuclei per CellÓ or ÒCount Nuclei per Cell Ð BatchÓ macro and generates a final results table: merged summary.csv.

Macro header:
/* Opens all "summary.csv" files in all subfolders generated by the "Count Nuclei Per Cell" 
 *  macro and merges the data into a single file: merged summary.csv.
 *  
 *     	 Author			     Date
 *  ===============	       ===============
 *  Mariana Osswald	         12 Feb 2018
 *  
 *  
*/
