# Supplementary material for: The Dystrophin-Dystroglycan complex ensures cytokinesis efficiency in Drosophila epithelia
Source: EMBO Rep. 2024 Nov 15;26(2):307–28. doi: 10.1038/s44319-024-00319-y (PMC11772804; doi:10.1038/s44319-024-00319-y)
Supplement: Supplementary file 7 — DATASET EV1 [file 44319_2024_319_MOESM7_ESM.xlsx]

## Sheet: RNAi Modifier Screen - overview
Protein	Protein RNAi					Control (UAS-mCherry)			t-test against control*	Δ multinucleation ratio (median)	Localization	Human orthologues
	Stock (BDSC)	Modifier of Anillin RNAi	Sample: replicates/egg chambers/cells	Nuclei/cell (median)	Nuclei/cell (sdtDev)	Sample: replicates/egg chambers/cells	Nuclei/cell (median)	Nuclei/cell (sdtDev)
UAS-E-Cadherin	58494	enhancer	3/52/2947	1.34	0.2234	3/59/3874	1.23	0.1638	0.0004	0.07	apical junction	CDH1 / CDH20
E-Cadherin line 1	27689	no effect	3/48/3646	1.3	0.2001	3/54/3098	1.37	0.2172	ns	-0.055	apical junction	CDH1 / CDH20
E-Cadherin line 2	32904	no effect	3/61/4747	1.21	0.1172	3/60/3874	1.23	0.1638	ns	-0.03	apical junction	CDH1 / CDH20
N-Cadherin	41982	suppressor	3/64/4057	1.25	0.1603	3/56/2873	1.4	0.2636	<0.0001	-0.18	apical junction	DSC1 / CDH15
Cad74A	27485	suppressor	3/51/3074	1.23	0.1422	3/41/2226	1.31	0.1609	0.0047	-0.09	apical	CDHR1
Cad87A	28716	no effect	3/42/2487	1.255	0.1333	3/41/2226	1.31	0.1609	ns	-0.085	apical (other tissues)	CDH16 / CDHR1 / CDHR4
Cad99C	35037	suppressor	4/54/4075	1.12	0.09352	4/62/4011	1.235	0.1581	<0.0001	-0.14	apical	PCDH15
Cals	25839	enhancer	3/51/3305	1.3	0.1944	3/56/4236	1.185	0.1404	0.0001	0.07	unkown	CLSTN2
Kug/Fat2	40888	enhancer	3/61/3045	1.5	0.2024	3/45/2740	1.26	0.1574	<0.0001	0.22	basal	FAT3
Fas2	34084	no effect	3/43/1433	1.14	0.1834	3/50/2011	1.215	0.1807	ns	-0.09	lateral	NCAM1/2
Fas3	77396	no effect	3/47/2054	1.48	0.2551	3/37/1301	1.48	0.2899	ns	-0.06	lateral	CADM3 / NECTIN3 / PVR
Lachesin	28940	no effect	3/44/2400	1.455	0.2318	3/55/3485	1.41	0.2274	ns	-0.005	lateral	NEGR1
Contactin	28923	suppressor	3/56/3957	1.09	0.08365	3/58/2903	1.22	0.1316	<0.0001	-0.14	lateral	CNTN4/6
Echinoid	38243	enhancer	4/72/3630	1.46	0.2164	4/76/3495	1.315	0.1933	0.0017	0.1	apical junction	NPHS1
Neuroglian line 1	28724	enhancer	4/78/4536	1.25	0.1713	4/70/3964	1.195	0.1419	0.0069	0.05	lateral	L1CAM
Neuroglian line 2	37496	enhancer	3/46/1891	1.43	0.2245	3/55/2082	1.34	0.197	0.0046	0.095	lateral	L1CAM
Neurexin IV	32424	enhancer	4/64/2544	1.505	0.2642	4/67/2671	1.38	0.2546	0.0082	0.14	lateral	CNTNAP2
betaPS/mys line 1	33642	no effect	4/48/2973	1.21	0.1792	4/68/4275	1.26	0.1687	ns	-0.06	basal	ITGB1
betaPS/mys line 2	27735	no effect	3/43/2602	1.24	0.182	3/42/2478	1.31	0.1823	ns	-0.05	basal	ITGB1
alphaPS1/mew	27543	no effect	4/73/5180	1.38	0.2097	4/69/4138	1.47	0.2268	ns	-0.04	basal	ITGA6 / ITGA7
alphaPS3/scab	38959	no effect	3/58/4225	1.26	0.1621	3/56/4236	1.185	0.1404	ns	0.04	basal	ITGA4
Dystroglycan	34895	enhancer	4/73/2802	1.35	0.2723	4/66/3514	1.215	0.1471	0.0002	0.11	basal	Dg
UAS-Dg-C	63052	suppressor	3/42/3186	1.14	0.1624	3/43/2387	1.2	0.1701	0.0031	-0.12	basal	Dg
LanA	28071	no effect	3/45/2198	1.29	0.1604	3/72/3603	1.255	0.2351	ns	-0.02	extracellular	LAMA5
LanB1	42616	no effect	4/68/3543	1.435	0.2426	4/67/3696	1.4	0.2455	ns	-0.005	extracellular	LAMB2
LanB2 line 1	55388	suppressor	4/47/3516	1.295	0.1608	4/69/4247	1.36	0.2146	0.0097	-0.1	extracellular	LAMC1
LanB2 line 2	62002	no effect	3/43/2894	1.355	0.1673	3/56/3098	1.325	0.2436	ns	-0.01	extracellular	LAMC1
Perlecan line 1	29440	enhancer	4/46/1905	1.495	0.2506	4/72/4405	1.255	0.2351	<0.0001	0.23	extracellular	HSPG2
Perlecan line 2	VDRC - 110494 (Vienna) **	enhancer	3/59/2190	1.74	0.251	3/60/3363	1.445	0.2584	<0.0001	0.24	extracellular	HSPG2
Collagen IV	50895	no effect	3/43/2956	1.28	0.2064	3/55/3987	1.25	0.2163	ns	0.04	extracellular	COL4A1
Nidogen	62902	no effect	3/49/1821	1.23	0.199	3/50/1471	1.34	0.2672	ns	-0.14	extracellular	NID1
									* p < 0.01 was considered significant and is indicated
									** only line from VDRC used in the screen

## Sheet: Legend
Dataset EV1. Screen overview Table with an overview of the data from the in vivo modifier screen. The following information is provided (sub-divided by family of proteins): in column A, the name of each depleted protein and, in column B, the RNAi stock line used for protein depletion in the screen. In column C, the effect of protein depletion on the multinucleation ratio caused by co-depletion of…
