# Supplementary material for: The Dystrophin-Dystroglycan complex ensures cytokinesis efficiency in Drosophila epithelia
Source: EMBO Rep. 2024 Nov 15;26(2):307–28. doi: 10.1038/s44319-024-00319-y (PMC11772804; doi:10.1038/s44319-024-00319-y)
Supplement: Supplementary file 8 — Movie EV1 [file 44319_2024_319_MOESM8_ESM.zip › Movie EV1/readme.txt]

Movie EV1. Dystrophin redistribution during epithelial cytokinesis.

Time-lapse movie of an egg chamber expressing endogenous Dys:sfGFP (green) and Cell Mask Plasma Membrane stain (magenta) (left). An inset of a follicle cell dividing perpendicularly to the plane of imaging allows the visualization of Dys accumulating in the ingressing membrane during ring (labelled with Sqh:mKate2) constriction (right). Scale bar: 5 μm.
