# Supplementary material for: The Dystrophin-Dystroglycan complex ensures cytokinesis efficiency in Drosophila epithelia
Source: EMBO Rep. 2024 Nov 15;26(2):307–28. doi: 10.1038/s44319-024-00319-y (PMC11772804; doi:10.1038/s44319-024-00319-y)
Supplement: Supplementary file 9 — Movie EV2 [file 44319_2024_319_MOESM9_ESM.zip › Movie EV2/readme.txt]

Movie EV2. Dystroglycan redistribution during epithelial cytokinesis.

Time-lapse movie of an egg chamber expressing endogenous Dg:GFP (green) and Sqh:mKate2 (magenta) (left). An inset of a follicle cell dividing parallelly to the plane of imaging allows the visualization of Dys accumulating in the ingressing membrane, below the contractile ring (labelled with Sqh:mKate2) (right). Scale bar: 5 μm.
