# Supplementary material for: The Dystrophin-Dystroglycan complex ensures cytokinesis efficiency in Drosophila epithelia
Source: EMBO Rep. 2024 Nov 15;26(2):307–28. doi: 10.1038/s44319-024-00319-y (PMC11772804; doi:10.1038/s44319-024-00319-y)
Supplement: Supplementary file 10 — Movie EV3 [file 44319_2024_319_MOESM10_ESM.zip]

Archive with 5 entries (4 files):
- Movie EV3/
- Movie EV3/MovieEV3.avi
- __MACOSX/Movie EV3/._MovieEV3.avi
- Movie EV3/readme.txt
- __MACOSX/Movie EV3/._readme.txt
