# Supplementary material for: The Dystrophin-Dystroglycan complex ensures cytokinesis efficiency in Drosophila epithelia
Source: EMBO Rep. 2024 Nov 15;26(2):307–28. doi: 10.1038/s44319-024-00319-y (PMC11772804; doi:10.1038/s44319-024-00319-y)
Supplement: Supplementary file 10 — Movie EV3 [file 44319_2024_319_MOESM10_ESM.zip › Movie EV3/readme.txt]

Movie EV3. Accumulation of Dystrophin at the newly-formed daughter cell interface.

Time-lapse movie of surface projections of an egg chamber expressing endogenous Dys:sfGFP (green) and Sqh:mKate2 (magenta). After ring closure, Dys:sfGFP (middle) becomes enriched at the new daughter cell interface. Scale bar: 5 μm.
