# Supplementary material for: The Dystrophin-Dystroglycan complex ensures cytokinesis efficiency in Drosophila epithelia
Source: EMBO Rep. 2024 Nov 15;26(2):307–28. doi: 10.1038/s44319-024-00319-y (PMC11772804; doi:10.1038/s44319-024-00319-y)
Supplement: Supplementary file 11 — Movie EV4 [file 44319_2024_319_MOESM11_ESM.zip › Movie EV4/readme.txt]

Movie EV4. Imaging of Dystrophin isoforms during epithelial cytokinesis.

Time-lapse movies of dividing follicle cells endogenously expressing Dysshort:sfGFP (top) or Dyslong:sfGFP (bottom) (green) and Sqh:mKate2 (magenta). The dividing plane (parallel to the plane of imaging) allows for an end-on view of the contractile ring (labelled with Sqh:mKate2). Both isoforms display a local enrichment at the ingressing membrane during ring constriction, and close to the midbody (at the apical side of follicle cells) after ring closure. Scale bar: 5 μm.
