# Supplementary material for: The Dystrophin-Dystroglycan complex ensures cytokinesis efficiency in Drosophila epithelia
Source: EMBO Rep. 2024 Nov 15;26(2):307–28. doi: 10.1038/s44319-024-00319-y (PMC11772804; doi:10.1038/s44319-024-00319-y)
Supplement: Supplementary file 12 — Movie EV5 [file 44319_2024_319_MOESM12_ESM.zip › Movie EV5/readme.txt]

Movie EV5. Dys contributes for the efficiency of the last stage of cytokinesis.

Time-lapse movie of surface projections of dividing follicle cells endogenously expressing Zip:GFP (green) and stained for a membrane marker (magenta), in Dys mutant egg chambers depleted of Anillin by RNAi. Cells fail cytokinesis due to membrane regression after ring closure. Scale bar: 5 μm.
