# Supplementary material for: The Dystrophin-Dystroglycan complex ensures cytokinesis efficiency in Drosophila epithelia
Source: EMBO Rep. 2024 Nov 15;26(2):307–28. doi: 10.1038/s44319-024-00319-y (PMC11772804; doi:10.1038/s44319-024-00319-y)
Supplement: Supplementary file 13 — Movie EV6 [file 44319_2024_319_MOESM13_ESM.zip › Movie EV6/readme.txt]

Movie EV6. DAPC ensures normal contractile ring constriction in the follicular epithelium.

Time-lapse movies of cytokinetic ring constriction viewed along the apical-basal axis in control, Dg043/086 and DysE17/Df mutant egg chambers, expressing Sqh:mKate2. Disruption of either Dg or Dys function delays ring constriction in the follicular epithelium. Scale bar: 5 μm.
