# Supplementary material for: The Dystrophin-Dystroglycan complex ensures cytokinesis efficiency in Drosophila epithelia
Source: EMBO Rep. 2024 Nov 15;26(2):307–28. doi: 10.1038/s44319-024-00319-y (PMC11772804; doi:10.1038/s44319-024-00319-y)
Supplement: Supplementary file 14 — Source data Fig. 1 [file 44319_2024_319_MOESM14_ESM.zip]

Archive with 34 entries (27 files):
- Figure 1/
- __MACOSX/._Figure 1
- Figure 1/.DS_Store
- __MACOSX/Figure 1/._.DS_Store
- Figure 1/1F/
- Figure 1/1G/
- Figure 1/1B/
- __MACOSX/Figure 1/._1B
- Figure 1/1E/
- Figure 1/1D/
- Figure 1/1C/
- __MACOSX/Figure 1/._1C
- Figure 1/1F/.DS_Store
- __MACOSX/Figure 1/1F/._.DS_Store
- Figure 1/1F/1F.xlsx
- __MACOSX/Figure 1/1F/._1F.xlsx
- Figure 1/1G/.DS_Store
- __MACOSX/Figure 1/1G/._.DS_Store
- Figure 1/1G/1G.xlsx
- __MACOSX/Figure 1/1G/._1G.xlsx
- Figure 1/1B/UASAniRNAi_UASECad_UASMyrGFP_DAPI.tif
- __MACOSX/Figure 1/1B/._UASAniRNAi_UASECad_UASMyrGFP_DAPI.tif
- Figure 1/1B/UASAniRNAi_UASmcherry_UASMyrGFP_DAPI.tif
- __MACOSX/Figure 1/1B/._UASAniRNAi_UASmcherry_UASMyrGFP_DAPI.tif
- Figure 1/1E/.DS_Store
- __MACOSX/Figure 1/1E/._.DS_Store
- Figure 1/1E/1E.xlsx
- __MACOSX/Figure 1/1E/._1E.xlsx
- Figure 1/1D/.DS_Store
- __MACOSX/Figure 1/1D/._.DS_Store
- Figure 1/1D/1D.xlsx
- __MACOSX/Figure 1/1D/._1D.xlsx
- Figure 1/1C/1C.xlsx
- __MACOSX/Figure 1/1C/._1C.xlsx
