# Supplementary material for: The Dystrophin-Dystroglycan complex ensures cytokinesis efficiency in Drosophila epithelia
Source: EMBO Rep. 2024 Nov 15;26(2):307–28. doi: 10.1038/s44319-024-00319-y (PMC11772804; doi:10.1038/s44319-024-00319-y)
Supplement: Supplementary file 14 — Source data Fig. 1 [file 44319_2024_319_MOESM14_ESM.zip › Figure 1/1F/1F.xlsx]

## Sheet: betaPS line 1
Replicate #1
Genotype	Series	Quantification		Multinucleation ratio	D Multinucleation ratio
		Number of total cells	Number of total nuclei	nº nuclei / nº cells	(MR - mean(MR)control)
mCherry	2	45	56	1.24444	0.0277971
	4	43	57	1.32558	0.108934
	6	84	111	1.32143	0.104781
	8	76	92	1.21053	-0.00612102
	10	100	104	1.04	-0.176647
	12	103	110	1.06796	-0.148686
	14	98	112	1.14286	-0.0737902
	16	50	77	1.54	0.323353
	18	81	88	1.08642	-0.130228
	20	36	53	1.47222	0.255575
	2	81	107	1.32099	0.10434
	4	78	89	1.14103	-0.0756217
	6	68	77	1.13235	-0.0842944
	8	35	50	1.42857	0.211924
	10	45	51	1.13333	-0.083314
	12	86	98	1.13953	-0.0771125
	14	101	109	1.07921	-0.137439
	16	83	87	1.04819	-0.168455
	18	79	90	1.13924	-0.0774068
	20	62	81	1.30645	0.0898043
	22	75	90	1.2	-0.0166473
	25	61	76	1.2459	0.0292543
	22	1570		1.21665	3.53253e-16
Genotype	Series	Quantification		Multinucleation ratio	D Multinucleation ratio
		Number of total cells	Number of total nuclei	nº nuclei / nº cells	(MR - mean(MR)control)
betaPS/mys RNAi line 1	1	62	74	1.19355	-0.0230989
	3	49	83	1.69388	0.47723
	7	55	71	1.29091	0.0742618
	9	36	49	1.36111	0.144464
	12	89	102	1.14607	-0.0705799
	16	53	78	1.4717	0.255051
	18	87	100	1.14943	-0.067222
	20	69	84	1.21739	0.000743971
	22	44	60	1.36364	0.146989
	24	122	136	1.11475	-0.101893
	28	28	38	1.35714	0.140496
	11	694		1.30541	0.0887674
Replicate #2
Genotype	Series	Quantification		Multinucleation ratio	D Multinucleation ratio
		Number of total cells	Number of total nuclei	nº nuclei / nº cells	(MR - mean(MR)control)
mCherry	41	67	80	1.19403	-0.128377
	32	77	107	1.38961	0.0672032
	22	59	72	1.22034	-0.102068
	16	62	78	1.25806	-0.0643426
	20	63	72	1.14286	-0.17955
	28	35	40	1.14286	-0.17955
	12	101	110	1.08911	-0.233298
	24	38	51	1.34211	0.0196981
	34	68	92	1.35294	0.030534
	47	72	91	1.26389	-0.0585183
	45	43	64	1.48837	0.165965
	18	47	77	1.6383	0.315891
	10	36	57	1.58333	0.260926
	36	76	107	1.40789	0.0854876
	14	844		1.32241	0
Genotype	Series	Quantification		Multinucleation ratio	D Multinucleation ratio
		Number of total cells	Number of total nuclei	nº nuclei / nº cells	(MR - mean(MR)control)
betaPS/mys RNAi line 1	39	68	77	1.13235	-0.190054
	21	75	76	1.01333	-0.309074
	17	69	86	1.24638	-0.0760304
	7	99	120	1.21212	-0.110286
	33	66	71	1.07576	-0.24665
	5	69	97	1.4058	0.0833899
	15	37	49	1.32432	0.00191716
	1	60	67	1.11667	-0.20574
	11	75	100	1.33333	0.0109262
	9	35	52	1.48571	0.163307
	19	54	64	1.18519	-0.137222
	26	35	48	1.37143	0.0490214
	24	77	90	1.16883	-0.153576
	35	60	83	1.38333	0.0609262
	13	48	56	1.16667	-0.15574
	3	33	48	1.45455	0.132138
	16	960		1.25474	-0.0676717
Replicate #3
Genotype	Series	Quantification		Multinucleation ratio	D Multinucleation ratio
		Number of total cells	Number of total nuclei	nº nuclei / nº cells	(MR - mean(MR)control)
mCherry	26	58	64	1.10345	-0.111887
	10	75	88	1.17333	-0.0420024
	8	79	89	1.12658	-0.0887534
	18	79	89	1.12658	-0.0887534
	12	56	79	1.41071	0.195379
	2	73	94	1.28767	0.0723355
	28	58	60	1.03448	-0.180853
	30	74	82	1.10811	-0.107228
	20	73	100	1.36986	0.154527
	6	39	60	1.53846	0.323126
	22	100	116	1.16	-0.0553357
	32	61	77	1.2623	0.0469594
	4	60	63	1.05	-0.165336
	14	57	72	1.26316	0.0478222
	14	942		1.21534	-1.74464e-16
Genotype	Series	Quantification		Multinucleation ratio	D Multinucleation ratio
		Number of total cells	Number of total nuclei	nº nuclei / nº cells	(MR - mean(MR)control)
betaPS/mys RNAi line 1	14	52	54	1.03846	-0.176874
	4	69	93	1.34783	0.13249
	21	55	61	1.10909	-0.106245
	6	42	52	1.2381	0.0227595
	16	59	61	1.0339	-0.181437
	30	36	40	1.11111	-0.104225
	2	76	90	1.18421	-0.0311252
	12	52	62	1.19231	-0.023028
	34	62	71	1.14516	-0.0701744
	10	79	92	1.16456	-0.0507788
	36	33	36	1.09091	-0.124427
	8	37	57	1.54054	0.325205
	12	652		1.18301	-0.0323216
Replicate #4
Genotype	Series	Quantification		Multinucleation ratio	D Multinucleation ratio
		Number of total cells	Number of total nuclei	nº nuclei / nº cells	(MR - mean(MR)control)
mCherry	21	40	68	1.7	0.334404
	7	49	59	1.20408	-0.161515
	17	55	79	1.43636	0.0707672
	10	71	85	1.19718	-0.168413
	18	54	60	1.11111	-0.254485
	8	57	73	1.2807	-0.0848946
	15	51	72	1.41176	0.0461683
	5	55	80	1.45455	0.0889491
	19	39	56	1.4359	0.070301
	9	26	43	1.65385	0.28825
	6	52	73	1.40385	0.0382498
	16	53	60	1.13208	-0.233521
	11	48	65	1.35417	-0.0114297
	1	52	75	1.44231	0.0767113
	14	88	103	1.17045	-0.195142
	4	49	62	1.26531	-0.10029
	3	48	61	1.27083	-0.0947631
	13	32	53	1.65625	0.290654
	18	919		1.3656	-1.97373e-16
Genotype	Series	Quantification		Multinucleation ratio	D Multinucleation ratio
		Number of total cells	Number of total nuclei	nº nuclei / nº cells	(MR - mean(MR)control)
betaPS/mys RNAi line 1	1	59	76	1.28814	-0.0774608
	11	91	93	1.02198	-0.343618
	9	89	107	1.20225	-0.163349
	13	77	106	1.37662	0.011027
	3	35	57	1.62857	0.262975
	25	113	137	1.21239	-0.153207
	17	34	59	1.73529	0.369698
	7	31	51	1.64516	0.279565
	5	55	64	1.16364	-0.20196
	23	83	101	1.21687	-0.148729
	10	667		1.34909	-0.016506

## Sheet: betaPS line 2
Replicate #1
Genotype	Series	Quantification		Multinucleation ratio	D Multinucleation ratio
		Number of total cells	Number of total nuclei	nº nuclei / nº cells	(MR - mean(MR)control)
mCherry	11	44	62	1.40909	0.0679587
	9	70	88	1.25714	-0.0839894
	26	110	131	1.19091	-0.150223
	24	48	76	1.58333	0.242201
	3	47	67	1.42553	0.0843997
	13	112	147	1.3125	-0.0286322
	20	104	137	1.31731	-0.0238245
	7	69	91	1.31884	-0.0222917
	17	76	93	1.22368	-0.117448
	15	78	106	1.35897	0.0178421
	5	57	86	1.50877	0.16764
	22	48	57	1.1875	-0.153632
	12	863		1.34113	-1.85037e-17
Genotype	Series	Quantification		Multinucleation ratio	D Multinucleation ratio
		Number of total cells	Number of total nuclei	nº nuclei / nº cells	(MR - mean(MR)control)
betaPS/mys RNAi line 2	30	87	101	1.16092	-0.180213
	16	49	57	1.16327	-0.177867
	28	93	105	1.12903	-0.2121
	5	84	98	1.16667	-0.174466
	22	61	68	1.11475	-0.226378
	1	51	67	1.31373	-0.0274067
	8	66	74	1.12121	-0.21992
	26	77	103	1.33766	-0.0034699
	19	41	56	1.36585	0.0247214
	10	72	92	1.27778	-0.0633545
	24	64	74	1.15625	-0.184882
	12	54	59	1.09259	-0.24854
	12	799		1.19998	-0.141156
Replicate #2
Genotype	Series	Quantification		Multinucleation ratio	D Multinucleation ratio
		Number of total cells	Number of total nuclei	nº nuclei / nº cells	(MR - mean(MR)control)
mCherry	27	45	55	1.22222	-0.157361
	37	28	47	1.67857	0.298988
	1	68	79	1.16176	-0.217819
	11	86	97	1.12791	-0.251676
	9	47	52	1.10638	-0.2732
	19	37	54	1.45946	0.0798761
	35	47	61	1.29787	-0.081711
	25	78	84	1.07692	-0.30266
	13	50	59	1.18	-0.199583
	3	36	48	1.33333	-0.04625
	29	51	66	1.29412	-0.0854657
	21	69	80	1.15942	-0.220163
	17	32	53	1.65625	0.276667
	7	46	74	1.6087	0.229112
	23	38	53	1.39474	0.0151535
	33	27	43	1.59259	0.213009
	5	33	64	1.93939	0.559811
	15	35	54	1.54286	0.163274
	18	853		1.37958	-2.59052e-16
Genotype	Series	Quantification		Multinucleation ratio	D Multinucleation ratio
		Number of total cells	Number of total nuclei	nº nuclei / nº cells	(MR - mean(MR)control)
betaPS/mys RNAi line 2	16	65	73	1.12308	-0.256506
	9 (2º)	106	111	1.04717	-0.332414
	20	46	65	1.41304	0.0334601
	7 (1º)	36	43	1.19444	-0.185139
	13 (2º)	66	70	1.06061	-0.318977
	5	62	73	1.17742	-0.202164
	18	42	56	1.33333	-0.04625
	7 (2º)	32	49	1.53125	0.151667
	11 (1º)	43	60	1.39535	0.0157655
	1	45	67	1.48889	0.109306
	9 (1º)	49	66	1.34694	-0.0326446
	4	52	64	1.23077	-0.148814
	3	51	62	1.21569	-0.163897
	13 (1º)	46	69	1.5	0.120417
	14	741		1.28986	-0.089728
Replicate #3
Genotype	Series	Quantification		Multinucleation ratio	D Multinucleation ratio
		Number of total cells	Number of total nuclei	nº nuclei / nº cells	(MR - mean(MR)control)
mCherry	20	58	74	1.27586	-0.0129034
	16	59	71	1.20339	-0.0853756
	5	50	67	1.34	0.0512345
	22	69	86	1.24638	-0.0423887
	14	51	66	1.29412	0.00535218
	8	40	60	1.5	0.211235
	18	79	89	1.12658	-0.162183
	26	80	106	1.325	0.0362345
	10	107	127	1.18692	-0.10185
	24	52	75	1.44231	0.153542
	12	55	67	1.21818	-0.0705837
	2	62	81	1.30645	0.0176861
	12	762		1.28877	5.55112e-17
Genotype	Series	Quantification		Multinucleation ratio	D Multinucleation ratio
		Number of total cells	Number of total nuclei	nº nuclei / nº cells	(MR - mean(MR)control)
betaPS/mys RNAi line 2	1	61	78	1.27869	-0.0100769
	11	37	59	1.59459	0.305829
	27	110	141	1.28182	-0.00694729
	37	41	70	1.70732	0.418552
	9	54	79	1.46296	0.174197
	19	52	68	1.30769	0.0189268
	13	97	120	1.23711	-0.0516521
	3	47	53	1.12766	-0.161106
	35	84	104	1.2381	-0.0506702
	25	59	69	1.16949	-0.119274
	29	81	88	1.08642	-0.202346
	31	40	72	1.8	0.511235
	21	49	80	1.63265	0.343888
	5	77	93	1.20779	-0.0809733
	15	71	97	1.3662	0.0774317
	23	41	43	1.04878	-0.239985
	33	61	87	1.42623	0.137464
	17	1062		1.35138	0.0626172

## Sheet: alphaPS1
Replicate #1
Genotype	Series	Quantification		Multinucleation ratio	D Multinucleation ratio
		Number of total cells	Number of total nuclei	nº nuclei / nº cells	(MR - mean(MR)control)
mCherry	11	39	57	1.46154	0.133295
	9	44	64	1.45455	0.126302
	19	36	48	1.33333	0.00509005
	13	39	66	1.69231	0.364064
	3	42	50	1.19048	-0.137767
	17	66	77	1.16667	-0.161577
	7	83	99	1.19277	-0.135472
	21	75	93	1.24	-0.0882433
	5	69	77	1.11594	-0.212301
	15	40	61	1.525	0.196757
	23	42	52	1.2381	-0.090148
	11	575		1.32824	-6.05576e-17
Genotype	Series	Quantification		Multinucleation ratio	D Multinucleation ratio
		Number of total cells	Number of total nuclei	nº nuclei / nº cells	(MR - mean(MR)control)
alphaPS1/mew RNAi	5	110	117	1.06364	-0.264607
	22	44	61	1.38636	0.0581203
	14	36	58	1.61111	0.282868
	20	60	79	1.31667	-0.0115766
	16	48	63	1.3125	-0.0157433
	7	52	73	1.40385	0.0756029
	24	42	70	1.66667	0.338423
	12	91	96	1.05495	-0.273298
	3	78	101	1.29487	-0.0333715
	1	65	95	1.46154	0.133295
	18	42	55	1.30952	-0.0187195
	10	61	84	1.37705	0.0488059
	12	729		1.35489	0.02665
Replicate #2
Genotype	Series	Quantification		Multinucleation ratio	D Multinucleation ratio
		Number of total cells	Number of total nuclei	nº nuclei / nº cells	(MR - mean(MR)control)
mCherry	11	40	61	1.525	0.122795
	1	41	64	1.56098	0.158771
	27	90	102	1.13333	-0.268871
	19	36	51	1.41667	0.014462
	9	52	72	1.38462	-0.0175893
	3	93	121	1.30108	-0.101129
	13	37	42	1.13514	-0.26707
	25	35	60	1.71429	0.312081
	29	64	77	1.20312	-0.19908
	7	34	53	1.55882	0.156619
	21	71	108	1.52113	0.118922
	31	43	60	1.39535	-0.00685584
	15	75	107	1.42667	0.024462
	5	57	73	1.2807	-0.121503
	23	42	62	1.47619	0.0739858
	15	810		1.4022	2.96059e-16
Genotype	Series	Quantification		Multinucleation ratio	D Multinucleation ratio
		Number of total cells	Number of total nuclei	nº nuclei / nº cells	(MR - mean(MR)control)
alphaPS1/mew RNAi	15	61	76	1.2459	-0.156303
	23	85	115	1.35294	-0.0492635
	33	99	119	1.20202	-0.200184
	29	100	109	1.09	-0.312205
	17	85	101	1.18824	-0.213969
	7	62	97	1.56452	0.162311
	31	60	72	1.2	-0.202205
	21	111	116	1.04505	-0.35716
	43	64	94	1.46875	0.0665453
	13	68	88	1.29412	-0.108087
	3	92	137	1.48913	0.0869258
	25	65	96	1.47692	0.0747184
	1	42	67	1.59524	0.193033
	11	57	95	1.66667	0.264462
	27	35	63	1.8	0.397795
	37	40	54	1.35	-0.0522047
	9	76	111	1.46053	0.0583216
	19	59	80	1.35593	-0.0462725
	18	1261		1.38033	-0.0218745
Replicate #3
Genotype	Series	Quantification		Multinucleation ratio	D Multinucleation ratio
		Number of total cells	Number of total nuclei	nº nuclei / nº cells	(MR - mean(MR)control)
mCherry	1	87	103	1.18391	-0.133279
	2	105	116	1.10476	-0.212425
	5	76	108	1.42105	0.103866
	7	105	125	1.19048	-0.126711
	9	73	100	1.36986	0.052676
	11	65	108	1.66154	0.344351
	13	78	121	1.55128	0.234095
	15	62	88	1.41935	0.102168
	18	47	69	1.46809	0.150898
	20	120	150	1.25	-0.067187
	22	84	122	1.45238	0.135194
	24	105	123	1.17143	-0.145758
	26	68	85	1.25	-0.067187
	28	122	139	1.13934	-0.177843
	30	81	119	1.46914	0.151949
	32	82	101	1.23171	-0.0854797
	35	89	108	1.21348	-0.103704
	37	117	150	1.28205	-0.0351357
	39	44	65	1.47727	0.160086
	41	99	121	1.22222	-0.0949648
	43	152	172	1.13158	-0.185608
	21	1861		1.31719	9.5162e-17
Genotype	Series	Quantification		Multinucleation ratio	D Multinucleation ratio
		Number of total cells	Number of total nuclei	nº nuclei / nº cells	(MR - mean(MR)control)
alphaPS1/mew RNAi	1	50	87	1.74	0.422813
	3	79	107	1.35443	0.0372434
	5	114	149	1.30702	-0.0101695
	7	69	80	1.15942	-0.157767
	9	101	141	1.39604	0.0788526
	11	40	66	1.65	0.332813
	13	87	109	1.25287	-0.0643135
	15	21	37	1.7619	0.444718
	17	50	79	1.58	0.262813
	19	58	86	1.48276	0.165572
	21	77	87	1.12987	-0.187317
	23	111	127	1.14414	-0.173043
	25	87	120	1.37931	0.0621233
	27	88	116	1.31818	0.000994796
	29	147	167	1.13605	-0.181133
	31	75	122	1.62667	0.30948
	33	73	93	1.27397	-0.0432144
	35	125	157	1.256	-0.061187
	37	121	130	1.07438	-0.242807
	39	137	153	1.11679	-0.200399
	20	1710		1.35699	0.0398036
Replicate #4
Genotype	Series	Quantification		Multinucleation ratio	D Multinucleation ratio
		Number of total cells	Number of total nuclei	nº nuclei / nº cells	(MR - mean(MR)control)
mCherry	1	41	64	1.56098	-0.0480687
	3	41	73	1.78049	0.171443
	5	78	100	1.28205	-0.326993
	7	50	85	1.7	0.0909557
	9	59	97	1.64407	0.0350235
	11	38	62	1.63158	0.0225346
	13	60	89	1.48333	-0.125711
	15	40	49	1.225	-0.384044
	17	44	61	1.38636	-0.222681
	19	29	51	1.75862	0.149576
	21	24	34	1.41667	-0.192378
	23	16	32	2	0.390956
	25	18	35	1.94444	0.3354
	27	30	51	1.7	0.0909557
	29	51	80	1.56863	-0.0404169
	31	28	50	1.78571	0.17667
	33	76	102	1.34211	-0.266939
	35	21	42	2	0.390956
	37	33	49	1.48485	-0.124196
	39	29	42	1.44828	-0.160768
	41	43	70	1.62791	0.0188626
	43	43	70	1.62791	0.0188626
	22	892		1.60904	1.41301e-16
Genotype	Series	Quantification		Multinucleation ratio	D Multinucleation ratio
		Number of total cells	Number of total nuclei	nº nuclei / nº cells	(MR - mean(MR)control)
alphaPS1/mew RNAi	1	83	120	1.44578	-0.163261
	3	64	76	1.1875	-0.421544
	5	50	75	1.5	-0.109044
	7	58	85	1.46552	-0.143527
	9	63	78	1.2381	-0.370949
	11	65	74	1.13846	-0.470583
	13	70	121	1.72857	0.119527
	15	78	95	1.21795	-0.391096
	17	42	68	1.61905	0.0100033
	19	59	101	1.71186	0.10282
	21	48	78	1.625	0.0159557
	23	62	115	1.85484	0.245794
	25	82	115	1.40244	-0.206605
	27	37	66	1.78378	0.174739
	29	67	110	1.64179	0.0327467
	31	50	63	1.26	-0.349044
	33	77	102	1.32468	-0.284369
	35	71	86	1.21127	-0.397777
	37	61	103	1.68852	0.0794802
	39	74	106	1.43243	-0.176612
	41	71	103	1.4507	-0.15834
	43	82	124	1.5122	-0.0968492
	45	66	111	1.68182	0.0727738
	23	1480		1.48358	-0.125468

## Sheet: alphaPS3
Replicate #1
Genotype	Series	Quantification		Multinucleation ratio	D Multinucleation ratio
		Number of total cells	Number of total nuclei	nº nuclei / nº cells	(MR - mean(MR)control)
mCherry	13	40	45	1.125	-0.142767
	24	62	75	1.20968	-0.05809
	46	53	73	1.37736	0.109591
	19	56	79	1.41071	0.142947
	44	73	92	1.26027	-0.00749346
	26	66	88	1.33333	0.0655659
	8	45	48	1.06667	-0.201101
	40	84	122	1.45238	0.184614
	32	43	53	1.23256	-0.0352093
	4	73	90	1.23288	-0.0348907
	15	56	63	1.125	-0.142767
	38	33	45	1.36364	0.0958689
	28	79	94	1.18987	-0.077894
	17	56	65	1.16071	-0.107053
	21	61	91	1.4918	0.224036
	30	60	80	1.33333	0.0655659
	42	84	92	1.09524	-0.172529
	6	64	87	1.35938	0.0916076
	18	1088		1.26777	1.72701e-16
Genotype	Series	Quantification		Multinucleation ratio	D Multinucleation ratio
		Number of total cells	Number of total nuclei	nº nuclei / nº cells	(MR - mean(MR)control)
alphaPS3/scab RNAi	4	95	113	1.18947	-0.0782937
	14	83	118	1.42169	0.153919
	41	77	103	1.33766	0.0698949
	33	44	68	1.54545	0.277687
	23	48	58	1.20833	-0.0594341
	31	52	77	1.48077	0.213002
	29	65	73	1.12308	-0.144691
	39	89	110	1.23596	-0.0318124
	16	75	81	1.08	-0.187767
	6	97	105	1.08247	-0.185293
	20	52	59	1.13462	-0.133152
	35	48	59	1.22917	-0.0386008
	12	91	105	1.15385	-0.113921
	2	99	115	1.16162	-0.106151
	10	90	97	1.07778	-0.18999
	8	75	84	1.12	-0.147767
	18	58	81	1.39655	0.128784
	37	41	61	1.4878	0.220037
	27	51	66	1.29412	0.0263502
	19	1330		1.25055	-0.017221
Replicate #2
Genotype	Series	Quantification		Multinucleation ratio	D Multinucleation ratio
		Number of total cells	Number of total nuclei	nº nuclei / nº cells	(MR - mean(MR)control)
mCherry	1	77	100	1.2987	0.164809
	3	87	93	1.06897	-0.0649269
	5	78	84	1.07692	-0.0569693
	7	83	90	1.08434	-0.049555
	9	96	100	1.04167	-0.0922257
	12	71	102	1.43662	0.302727
	14	95	100	1.05263	-0.0812608
	16	137	145	1.05839	-0.0754982
	18	100	114	1.14	0.00610761
	20	107	123	1.14953	0.0156403
	22	118	144	1.22034	0.0864466
	24	94	100	1.06383	-0.0700626
	26	91	94	1.03297	-0.100925
	28	97	111	1.14433	0.0104375
	30	95	103	1.08421	-0.0496819
	32	88	95	1.07955	-0.0543469
	34	94	105	1.11702	-0.0168711
	36	78	91	1.16667	0.0327743
	38	69	90	1.30435	0.170455
	40	88	93	1.05682	-0.0770742
	20	1843		1.13389	-5.55112e-17
Genotype	Series	Quantification		Multinucleation ratio	D Multinucleation ratio
		Number of total cells	Number of total nuclei	nº nuclei / nº cells	(MR - mean(MR)control)
alphaPS3/scab RNAi	35	74	77	1.04054	-0.0933518
	25	95	102	1.07368	-0.0602082
	13	61	99	1.62295	0.489058
	3	79	91	1.1519	0.0180063
	9	76	101	1.32895	0.195055
	19	61	77	1.2623	0.128403
	44	69	91	1.31884	0.184948
	27	85	105	1.23529	0.101402
	37	122	139	1.13934	0.00545188
	1	48	58	1.20833	0.0744409
	11	87	94	1.08046	-0.0534326
	23	76	85	1.11842	-0.0154713
	33	54	71	1.31481	0.180922
	41	62	78	1.25806	0.124172
	5	90	100	1.11111	-0.0227813
	15	86	108	1.25581	0.121922
	31	83	105	1.26506	0.131168
	21	60	78	1.3	0.166108
	7	104	116	1.11538	-0.0185078
	39	117	135	1.15385	0.0199538
	29	69	93	1.34783	0.213934
	21	1658		1.22395	0.0900567
Replicate #3
Genotype	Series	Quantification		Multinucleation ratio	D Multinucleation ratio
		Number of total cells	Number of total nuclei	nº nuclei / nº cells	(MR - mean(MR)control)
mCherry	30	71	84	1.1831	-0.0845497
	20	69	91	1.31884	0.0511923
	16	69	93	1.34783	0.0801778
	39	70	95	1.35714	0.0894946
	5	45	68	1.51111	0.243463
	22	99	122	1.23232	-0.0353251
	32	61	79	1.29508	0.0274337
	14	95	107	1.12632	-0.141333
	1	63	80	1.26984	0.00219297
	37	82	95	1.15854	-0.109112
	8	72	77	1.06944	-0.198204
	18	65	68	1.04615	-0.221494
	26	61	89	1.45902	0.191368
	10	45	59	1.31111	0.0434628
	24	132	141	1.06818	-0.199466
	12	90	104	1.15556	-0.112093
	3	48	69	1.4375	0.169852
	35	68	100	1.47059	0.20294
	18	1305		1.26765	1.4803e-16
Genotype	Series	Quantification		Multinucleation ratio	D Multinucleation ratio
		Number of total cells	Number of total nuclei	nº nuclei / nº cells	(MR - mean(MR)control)
alphaPS3/scab RNAi	28	76	107	1.40789	0.140246
	38	86	112	1.30233	0.0346773
	6	55	89	1.61818	0.350534
	16	60	86	1.43333	0.165685
	42	44	69	1.56818	0.300534
	20	86	106	1.23256	-0.0350902
	30	59	89	1.50847	0.240826
	32	42	66	1.57143	0.30378
	22	64	71	1.10938	-0.158273
	40	104	137	1.31731	0.0496594
	10	96	122	1.27083	0.00318503
	36	45	68	1.51111	0.243463
	18	46	73	1.58696	0.319308
	1	86	106	1.23256	-0.0350902
	3	58	82	1.41379	0.146145
	12	98	105	1.07143	-0.19622
	24	65	93	1.43077	0.163121
	34	67	80	1.19403	-0.0736185
	18	1237		1.3767	0.109048

## Sheet: Dystroglycan
Replicate #1
Genotype	Series	Quantification		Multinucleation ratio	D Multinucleation ratio
		Number of total cells	Number of total nuclei	nº nuclei / nº cells	(MR - mean(MR)control)
mCherry	2	58	64	1.10345	-0.126131
	4	38	44	1.15789	-0.0716843
	6	21	26	1.2381	0.00851625
	11	31	43	1.3871	0.157518
	16	57	70	1.22807	-0.00150882
	27	31	41	1.32258	0.0930017
	29	45	59	1.31111	0.0815321
	31	40	46	1.15	-0.079579
	33	32	37	1.15625	-0.073329
	35	18	31	1.72222	0.492643
	37	39	47	1.20513	-0.0244508
	41	16	19	1.1875	-0.042079
	43	59	65	1.10169	-0.127884
	47	50	54	1.08	-0.149579
	49	54	59	1.09259	-0.136986
	15	589		1.22958	-2.96059e-17
Genotype	Series	Quantification		Multinucleation ratio	D Multinucleation ratio
		Number of total cells	Number of total nuclei	nº nuclei / nº cells	(MR - mean(MR)control)
Dg RNAi	1	40	48	1.2	-0.029579
	5	22	27	1.22727	-0.00230627
	7	26	28	1.07692	-0.152656
	11	32	39	1.21875	-0.010829
	13	28	43	1.53571	0.306135
	15	42	66	1.57143	0.34185
	17	85	97	1.14118	-0.0884025
	19	30	33	1.1	-0.129579
	21	26	45	1.73077	0.50119
	23	56	74	1.32143	0.0918496
	25	33	41	1.24242	0.0128452
	27	23	29	1.26087	0.0312906
	29	36	49	1.36111	0.131532
	32	33	34	1.0303	-0.199276
	34	31	40	1.29032	0.0607436
	15	543		1.28723	0.0576539
Replicate #2
Genotype	Series	Quantification		Multinucleation ratio	D Multinucleation ratio
		Number of total cells	Number of total nuclei	nº nuclei / nº cells	(MR - mean(MR)control)
mCherry	2	57	68	1.19298	-0.141005
	6	46	67	1.45652	0.122534
	8	87	113	1.29885	-0.0351369
	14	34	45	1.32353	-0.0104581
	16	61	99	1.62295	0.288963
	18	82	95	1.15854	-0.175451
	20	79	117	1.48101	0.147025
	22	64	90	1.40625	0.0722625
	25	44	59	1.34091	0.00692158
	27	83	100	1.20482	-0.129168
	29	48	57	1.1875	-0.146488
	11	685		1.33399	-2.01859e-17
Genotype	Series	Quantification		Multinucleation ratio	D Multinucleation ratio
		Number of total cells	Number of total nuclei	nº nuclei / nº cells	(MR - mean(MR)control)
Dg RNAi	4	39	47	1.20513	-0.128859
	10	38	51	1.34211	0.00811775
	12	40	45	1.125	-0.208988
	14	21	30	1.42857	0.0945839
	22	18	30	1.66667	0.332679
	24	62	78	1.25806	-0.075923
	28	33	40	1.21212	-0.121866
	30	28	45	1.60714	0.273155
	32	18	31	1.72222	0.388235
	34	22	38	1.72727	0.393285
	36	29	39	1.34483	0.0108401
	38	33	57	1.72727	0.393285
	40	57	73	1.2807	-0.0532858
	43	24	39	1.625	0.291012
	45	24	32	1.33333	-0.000654177
	47	37	49	1.32432	-0.00966319
	16	523		1.43311	0.0991222
Replicate #3
Genotype	Series	Quantification		Multinucleation ratio	D Multinucleation ratio
		Number of total cells	Number of total nuclei	nº nuclei / nº cells	(MR - mean(MR)control)
mCherry	1	43	52	1.2093	-0.0194772
	3	89	109	1.22472	-0.00406039
	5	50	60	1.2	-0.0287795
	7	88	94	1.06818	-0.160598
	9	74	93	1.25676	0.0279773
	11	45	53	1.17778	-0.0510017
	13	72	86	1.19444	-0.0343351
	16	60	62	1.03333	-0.195446
	18	94	98	1.04255	-0.186226
	20	44	66	1.5	0.271221
	22	71	88	1.23944	0.0106571
	24	29	44	1.51724	0.288462
	26	56	73	1.30357	0.0747919
	28	79	87	1.10127	-0.127514
	30	46	53	1.15217	-0.0766056
	32	86	96	1.11628	-0.1125
	34	37	53	1.43243	0.203653
	36	87	95	1.09195	-0.136825
	38	61	81	1.32787	0.0990894
	40	68	92	1.35294	0.124162
	42	103	130	1.26214	0.0333564
	21	1382		1.22878	4.65236e-16
Genotype	Series	Quantification		Multinucleation ratio	D Multinucleation ratio
		Number of total cells	Number of total nuclei	nº nuclei / nº cells	(MR - mean(MR)control)
Dg RNAi	1	88	107	1.21591	-0.0128704
	3	77	83	1.07792	-0.150857
	5	41	59	1.43902	0.210245
	7	59	87	1.47458	0.245797
	9	27	43	1.59259	0.363813
	11	80	85	1.0625	-0.166279
	13	43	63	1.46512	0.236337
	1	44	56	1.27273	0.0439478
	3	22	43	1.95455	0.725766
	5	23	48	2.08696	0.858177
	7	20	36	1.8	0.571221
	10	20	33	1.65	0.421221
	12	61	69	1.13115	-0.097632
	14	26	44	1.69231	0.463528
	16	35	65	1.85714	0.628363
	18	57	65	1.14035	-0.0884286
	20	50	67	1.34	0.111221
	22	32	45	1.40625	0.177471
	24	17	25	1.47059	0.241809
	26	13	22	1.69231	0.463528
	28	20	40	2	0.771221
	30	46	76	1.65217	0.423394
	33	16	22	1.375	0.146221
	35	24	56	2.33333	1.10455
	37	48	59	1.22917	0.000387172
	25	989		1.53647	0.307686
Replicate #4
Genotype	Series	Quantification		Multinucleation ratio	D Multinucleation ratio
		Number of total cells	Number of total nuclei	nº nuclei / nº cells	(MR - mean(MR)control)
mCherry	3	35	49	1.4	0.156172
	5	41	48	1.17073	-0.0730965
	7	37	47	1.27027	0.026442
	9	43	61	1.4186	0.174776
	11	74	86	1.16216	-0.0816661
	13	47	71	1.51064	0.26681
	15	26	30	1.15385	-0.0899821
	17	95	101	1.06316	-0.18067
	19	59	72	1.22034	-0.0234893
	24	37	43	1.16216	-0.0816661
	26	64	79	1.23438	-0.00945324
	28	34	40	1.17647	-0.0673576
	30	54	66	1.22222	-0.021606
	32	35	45	1.28571	0.0418861
	34	29	42	1.44828	0.204448
	36	39	42	1.07692	-0.166905
	38	26	37	1.42308	0.179249
	40	28	32	1.14286	-0.100971
	42	55	60	1.09091	-0.152919
	19	858		1.24383	1.75298e-16
Genotype	Series	Quantification		Multinucleation ratio	D Multinucleation ratio
		Number of total cells	Number of total nuclei	nº nuclei / nº cells	(MR - mean(MR)control)
Dg RNAi	1	30	45	1.5	0.256172
	3	47	66	1.40426	0.160427
	7	59	80	1.35593	0.112104
	9	25	30	1.2	-0.0438282
	11	43	55	1.27907	0.0352415
	15	85	95	1.11765	-0.126181
	17	44	64	1.45455	0.210717
	19	35	42	1.2	-0.0438282
	21	55	65	1.18182	-0.0620101
	24	23	42	1.82609	0.582259
	26	19	33	1.73684	0.493014
	28	29	40	1.37931	0.135482
	30	48	54	1.125	-0.118828
	32	46	51	1.1087	-0.135133
	34	38	53	1.39474	0.150909
	36	58	69	1.18966	-0.0541731
	38	45	49	1.08889	-0.154939
	40	18	28	1.55556	0.311727
	18	747		1.33878	0.0949517

## Sheet: UAS-Dg
Replicate #1
Genotype	Series	Quantification		Multinucleation ratio	D Multinucleation ratio
		Number of total cells	Number of total nuclei	nº nuclei / nº cells	(MR - mean(MR)control)
mCherry	1	53	73	1.37736	0.122786
	3	81	95	1.17284	-0.0817334
	6	83	101	1.21687	-0.0377054
	8	63	88	1.39683	0.142252
	10	51	71	1.39216	0.137584
	12	47	61	1.29787	0.0432994
	14	54	58	1.07407	-0.180499
	16	115	137	1.1913	-0.0632686
	18	52	69	1.32692	0.0723502
	20	74	86	1.16216	-0.0924108
	22	60	71	1.18333	-0.0712396
	24	57	72	1.26316	0.00858498
	12	790		1.25457	1.66533e-16
Genotype	Series	Quantification		Multinucleation ratio	D Multinucleation ratio
		Number of total cells	Number of total nuclei	nº nuclei / nº cells	(MR - mean(MR)control)
UAS-Dg	1	51	56	1.09804	-0.156534
	3	52	58	1.11538	-0.139188
	5	67	76	1.13433	-0.120245
	7	80	89	1.1125	-0.142073
	9	83	95	1.14458	-0.109995
	11	90	91	1.01111	-0.243462
	13	78	87	1.11538	-0.139188
	15	94	104	1.10638	-0.14819
	17	53	67	1.26415	0.00957803
	19	77	95	1.23377	-0.0208067
	21	76	89	1.17105	-0.0835203
	23	109	114	1.04587	-0.208701
	12	910		1.12938	-0.125194
Replicate #2
Genotype	Series	Quantification		Multinucleation ratio	D Multinucleation ratio
		Number of total cells	Number of total nuclei	nº nuclei / nº cells	(MR - mean(MR)control)
mCherry	1	44	46	1.04545	-0.17273
	3	43	55	1.27907	0.0608853
	7	42	51	1.21429	-0.00389873
	9	52	53	1.01923	-0.198954
	11	13	22	1.69231	0.474123
	13	35	55	1.57143	0.353244
	15	49	59	1.20408	-0.0141028
	17	43	51	1.18605	-0.0321379
	19	43	54	1.25581	0.0376295
	21	42	46	1.09524	-0.122946
	23	63	64	1.01587	-0.202311
	25	44	57	1.29545	0.0772701
	28	44	51	1.15909	-0.0590935
	30	52	61	1.17308	-0.0451075
	32	35	39	1.11429	-0.103899
	34	47	55	1.17021	-0.0479717
	16	691		1.21818	-4.16334e-17
Genotype	Series	Quantification		Multinucleation ratio	D Multinucleation ratio
		Number of total cells	Number of total nuclei	nº nuclei / nº cells	(MR - mean(MR)control)
UAS-Dg	2	38	47	1.23684	0.0186577
	3	37	37	1	-0.218184
	7	32	54	1.6875	0.469316
	9	58	68	1.17241	-0.0457707
	11	50	53	1.06	-0.158184
	13	26	30	1.15385	-0.0643383
	15	24	35	1.45833	0.240149
	17	45	52	1.15556	-0.0626289
	19	39	47	1.20513	-0.0130562
	21	61	63	1.03279	-0.185398
	23	43	48	1.11628	-0.101905
	25	25	38	1.52	0.301816
	12	478		1.23322	0.0150393
Replicate #3
Genotype	Series	Quantification		Multinucleation ratio	D Multinucleation ratio
		Number of total cells	Number of total nuclei	nº nuclei / nº cells	(MR - mean(MR)control)
mCherry	1	57	58	1.01754	-0.250035
	5	88	113	1.28409	0.0165122
	7	74	86	1.16216	-0.105417
	9	41	69	1.68293	0.415348
	11	85	93	1.09412	-0.173461
	15	61	70	1.14754	-0.120038
	17	58	70	1.2069	-0.0606822
	19	52	72	1.38462	0.117037
	21	44	69	1.56818	0.300603
	25	34	53	1.55882	0.291245
	28	70	77	1.1	-0.167579
	31	76	91	1.19737	-0.0702103
	33	23	31	1.34783	0.0802474
	35	67	81	1.20896	-0.0586235
	37	76	80	1.05263	-0.214947
	15	906		1.26758	-7.40149e-17
Genotype	Series	Quantification		Multinucleation ratio	D Multinucleation ratio
		Number of total cells	Number of total nuclei	nº nuclei / nº cells	(MR - mean(MR)control)
UAS-Dg	2	122	135	1.10656	-0.161021
	4	87	99	1.13793	-0.129648
	6	98	114	1.16327	-0.104313
	8	110	127	1.15455	-0.113033
	10	91	106	1.16484	-0.102744
	12	116	122	1.05172	-0.215855
	14	116	134	1.15517	-0.112406
	16	93	105	1.12903	-0.138546
	19	109	115	1.05505	-0.212533
	21	101	107	1.05941	-0.208173
	23	69	90	1.30435	0.0367691
	25	47	84	1.78723	0.519655
	29	80	87	1.0875	-0.180079
	33	109	127	1.16514	-0.102441
	35	128	147	1.14844	-0.119141
	37	93	107	1.15054	-0.117041
	39	121	130	1.07438	-0.193199
	41	108	123	1.13889	-0.12869
	18	1798		1.16855	-0.0990244
