# Supplementary material for: The Dystrophin-Dystroglycan complex ensures cytokinesis efficiency in Drosophila epithelia
Source: EMBO Rep. 2024 Nov 15;26(2):307–28. doi: 10.1038/s44319-024-00319-y (PMC11772804; doi:10.1038/s44319-024-00319-y)
Supplement: Supplementary file 14 — Source data Fig. 1 [file 44319_2024_319_MOESM14_ESM.zip › Figure 1/1G/1G.xlsx]

## Sheet: LanA
Replicate #1
Genotype	Series	Quantification		Multinucleation ratio	D Multinucleation ratio
		Number of total cells	Number of total nuclei	nº nuclei / nº cells	(MR - mean(MR)control)
mCherry	1	109	122	1.11927	-0.0709388
	3	85	97	1.14118	-0.0490284
	5	112	150	1.33929	0.149081
	11	96	121	1.26042	0.0702118
	13	34	41	1.20588	0.0156775
	15	60	69	1.15	-0.0402049
	17	95	119	1.25263	0.0624267
	19	55	65	1.18182	-0.00838668
	21	105	131	1.24762	0.0574142
	23	27	37	1.37037	0.180166
	25	69	103	1.49275	0.302549
	27	87	104	1.1954	0.00519744
	29	79	98	1.24051	0.0503015
	31	84	84	1	-0.190205
	33	82	92	1.12195	-0.0682536
	35	61	69	1.13115	-0.0590573
	37	89	99	1.11236	-0.0778453
	39	61	63	1.03279	-0.157418
	41	54	55	1.01852	-0.171686
	19	1444		1.1902	4.67462e-17
Genotype	Series	Quantification		Multinucleation ratio	D Multinucleation ratio
		Number of total cells	Number of total nuclei	nº nuclei / nº cells	(MR - mean(MR)control)
LanA RNAi	19	33	46	1.39394	0.203735
	21	20	25	1.25	0.0597951
	25	23	35	1.52174	0.331534
	27	41	61	1.4878	0.2976
	31	33	39	1.18182	-0.00838668
	33	24	31	1.29167	0.101462
	35	18	30	1.66667	0.476462
	37	45	49	1.08889	-0.101316
	39	48	62	1.29167	0.101462
	1	13	18	1.38462	0.194411
	3	49	56	1.14286	-0.0473477
	5	34	34	1	-0.190205
	7	72	75	1.04167	-0.148538
	9	18	24	1.33333	0.143128
	11	43	52	1.2093	0.0190975
	13	31	43	1.3871	0.196892
	16	545		1.29207	0.101862
Replicate #2
Genotype	Series	Quantification		Multinucleation ratio	D Multinucleation ratio
		Number of total cells	Number of total nuclei	nº nuclei / nº cells	(MR - mean(MR)control)
mCherry	3	72	104	1.44444	0.114898
	5	22	43	1.95455	0.624999
	10	18	36	2	0.670454
	12	82	83	1.0122	-0.317351
	14	88	109	1.23864	-0.0909099
	16	76	97	1.27632	-0.0532304
	18	92	103	1.11957	-0.209981
	20	40	67	1.675	0.345454
	22	69	86	1.24638	-0.0831694
	24	46	72	1.56522	0.235671
	26	61	68	1.11475	-0.214792
	28	58	77	1.32759	-0.00196003
	30	80	88	1.1	-0.229546
	32	95	109	1.14737	-0.182178
	35	80	98	1.225	-0.104546
	37	53	74	1.39623	0.0666802
	39	83	87	1.04819	-0.281353
	41	65	78	1.2	-0.129546
	43	92	102	1.1087	-0.220851
	47	87	121	1.3908	0.0612584
	20	1359		1.32955	-2.88658e-16
Genotype	Series	Quantification		Multinucleation ratio	D Multinucleation ratio
		Number of total cells	Number of total nuclei	nº nuclei / nº cells	(MR - mean(MR)control)
LanA RNAi	1	36	51	1.41667	0.0871204
	3	45	60	1.33333	0.0037871
	5	48	56	1.16667	-0.16288
	7	40	59	1.475	0.145454
	9	36	47	1.30556	-0.0239907
	11	58	66	1.13793	-0.191615
	13	65	83	1.27692	-0.0526232
	17	56	70	1.25	-0.0795462
	19	28	45	1.60714	0.277597
	21	56	76	1.35714	0.0275966
	23	64	74	1.15625	-0.173296
	25	75	98	1.30667	-0.0228796
	35	31	46	1.48387	0.154325
	37	63	79	1.25397	-0.075578
	39	57	72	1.26316	-0.0663883
	41	48	65	1.35417	0.0246204
	16	806		1.32153	-0.00801858
Replicate #3
Genotype	Series	Quantification		Multinucleation ratio	D Multinucleation ratio
		Number of total cells	Number of total nuclei	nº nuclei / nº cells	(MR - mean(MR)control)
mCherry	3	32	41	1.28125	-0.158508
	7	67	93	1.38806	-0.0516984
	11	52	80	1.53846	0.0987035
	13	55	76	1.38182	-0.0579399
	17	83	114	1.37349	-0.0662641
	20	50	71	1.42	-0.0197581
	22	43	80	1.86047	0.420707
	24	65	103	1.58462	0.144857
	26	42	53	1.2619	-0.177853
	34	52	73	1.40385	-0.0359119
	36	96	127	1.32292	-0.116841
	38	40	62	1.55	0.110242
	40	27	46	1.7037	0.263946
	42	49	56	1.14286	-0.296901
	44	47	65	1.38298	-0.0567793
	15	800		1.43976	3.10862e-16
Genotype	Series	Quantification		Multinucleation ratio	D Multinucleation ratio
		Number of total cells	Number of total nuclei	nº nuclei / nº cells	(MR - mean(MR)control)
LanA RNAi	1	57	63	1.10526	-0.334495
	3	39	54	1.38462	-0.0551427
	12	67	93	1.38806	-0.0516984
	14	63	74	1.1746	-0.265155
	18	50	75	1.5	0.0602419
	20	73	85	1.16438	-0.275375
	22	52	66	1.26923	-0.170527
	24	92	102	1.1087	-0.331062
	26	50	65	1.3	-0.139758
	28	86	104	1.2093	-0.230456
	33	58	99	1.7069	0.267138
	35	73	99	1.35616	-0.0835937
	38	87	97	1.11494	-0.324816
	13	847		1.29094	-0.148823

## Sheet: LanB1
Replicate #1
Genotype	Series	Quantification		Multinucleation ratio	D Multinucleation ratio
		Number of total cells	Number of total nuclei	nº nuclei / nº cells	(MR - mean(MR)control)
mCherry	3	72	104	1.44444	0.114898
	5	22	43	1.95455	0.624999
	10	18	36	2	0.670454
	12	82	83	1.0122	-0.317351
	14	88	109	1.23864	-0.0909099
	16	76	97	1.27632	-0.0532304
	18	92	103	1.11957	-0.209981
	20	40	67	1.675	0.345454
	22	69	86	1.24638	-0.0831694
	24	46	72	1.56522	0.235671
	26	61	68	1.11475	-0.214792
	28	58	77	1.32759	-0.00196003
	30	80	88	1.1	-0.229546
	32	95	109	1.14737	-0.182178
	35	80	98	1.225	-0.104546
	37	53	74	1.39623	0.0666802
	39	83	87	1.04819	-0.281353
	41	65	78	1.2	-0.129546
	43	92	102	1.1087	-0.220851
	47	87	121	1.3908	0.0612584
	20	1359		1.32955	-2.88658e-16
Genotype	Series	Quantification		Multinucleation ratio	D Multinucleation ratio
		Number of total cells	Number of total nuclei	nº nuclei / nº cells	(MR - mean(MR)control)
LanB1 RNAi	1	23	37	1.6087	0.279149
	3	26	42	1.61538	0.285838
	5	30	40	1.33333	0.0037871
	10	45	81	1.8	0.470454
	12	29	52	1.7931	0.463557
	14	19	35	1.84211	0.512559
	16	16	26	1.625	0.295454
	18	35	72	2.05714	0.727597
	22	59	90	1.52542	0.195877
	24	50	66	1.32	-0.00954624
	26	45	88	1.95556	0.626009
	30	38	63	1.65789	0.328348
	32	17	33	1.94118	0.61163
	34	61	85	1.39344	0.0638964
	36	42	57	1.35714	0.0275966
	38	31	41	1.32258	-0.00696559
	40	42	74	1.7619	0.432359
	17	608		1.64176	0.312212
Replicate #2
Genotype	Series	Quantification		Multinucleation ratio	D Multinucleation ratio
		Number of total cells	Number of total nuclei	nº nuclei / nº cells	(MR - mean(MR)control)
mCherry	3	32	41	1.28125	-0.158508
	7	67	93	1.38806	-0.0516984
	11	52	80	1.53846	0.0987035
	13	55	76	1.38182	-0.0579399
	17	83	114	1.37349	-0.0662641
	20	50	71	1.42	-0.0197581
	22	43	80	1.86047	0.420707
	24	65	103	1.58462	0.144857
	26	42	53	1.2619	-0.177853
	34	52	73	1.40385	-0.0359119
	36	96	127	1.32292	-0.116841
	38	40	62	1.55	0.110242
	40	27	46	1.7037	0.263946
	42	49	56	1.14286	-0.296901
	44	47	65	1.38298	-0.0567793
	15	800		1.43976	3.10862e-16
Genotype	Series	Quantification		Multinucleation ratio	D Multinucleation ratio
		Number of total cells	Number of total nuclei	nº nuclei / nº cells	(MR - mean(MR)control)
LanB1 RNAi	3	30	50	1.66667	0.226909
	5	53	80	1.50943	0.0696759
	7	48	52	1.08333	-0.356425
	9	42	59	1.40476	-0.0349962
	11	62	64	1.03226	-0.4075
	13	30	45	1.5	0.0602419
	15	50	58	1.16	-0.279758
	17	30	34	1.13333	-0.306425
	19	39	48	1.23077	-0.208989
	21	29	44	1.51724	0.0774833
	23	61	88	1.44262	0.00286488
	26	80	98	1.225	-0.214758
	28	26	37	1.42308	-0.0166811
	30	33	44	1.33333	-0.106425
	32	63	80	1.26984	-0.169917
	36	68	83	1.22059	-0.21917
	38	51	81	1.58824	0.148477
	40	73	96	1.31507	-0.12469
	18	868		1.33642	-0.103338
Replicate #3
Genotype	Series	Quantification		Multinucleation ratio	D Multinucleation ratio
		Number of total cells	Number of total nuclei	nº nuclei / nº cells	(MR - mean(MR)control)
mCherry	1	37	60	1.62162	0.0708662
	3	54	77	1.42593	-0.12483
	6	29	42	1.44828	-0.10248
	10	75	87	1.16	-0.390755
	12	42	55	1.30952	-0.241232
	14	61	93	1.52459	-0.0261653
	16	72	98	1.36111	-0.189644
	18	35	67	1.91429	0.36353
	20	19	29	1.52632	-0.0244397
	22	43	78	1.81395	0.263198
	24	48	82	1.70833	0.157578
	26	42	68	1.61905	0.0682922
	28	23	40	1.73913	0.188375
	30	39	60	1.53846	-0.0122939
	14	619		1.55076	-1.90324e-16
Genotype	Series	Quantification		Multinucleation ratio	D Multinucleation ratio
		Number of total cells	Number of total nuclei	nº nuclei / nº cells	(MR - mean(MR)control)
LanB1 RNAi	6	55	92	1.67273	0.121972
	10	60	73	1.21667	-0.334089
	14	78	105	1.34615	-0.204602
	16	63	93	1.47619	-0.074565
	18	64	77	1.20312	-0.34763
	20	69	99	1.43478	-0.115973
	22	74	110	1.48649	-0.064269
	26	62	96	1.54839	-0.00236836
	28	69	104	1.50725	-0.0435091
	30	49	78	1.59184	0.0410813
	32	62	81	1.30645	-0.244304
	34	35	49	1.4	-0.150755
	36	83	92	1.10843	-0.442322
	13	823		1.40758	-0.143179
Replicate #4
Genotype	Series	Quantification		Multinucleation ratio	D Multinucleation ratio
		Number of total cells	Number of total nuclei	nº nuclei / nº cells	(MR - mean(MR)control)
mCherry	1	30	54	1.8	0.333107
	3	25	30	1.2	-0.266893
	5	80	90	1.125	-0.341893
	9	33	51	1.54545	0.0785618
	11	58	69	1.18966	-0.277238
	13	27	44	1.62963	0.162737
	15	53	68	1.28302	-0.183874
	17	43	73	1.69767	0.230782
	19	73	107	1.46575	-0.00113931
	24	36	58	1.61111	0.144218
	26	59	83	1.40678	-0.0601131
	28	41	72	1.7561	0.289205
	30	63	74	1.1746	-0.29229
	32	34	68	2	0.533107
	34	71	92	1.29577	-0.171118
	36	63	99	1.57143	0.104536
	38	74	94	1.27027	-0.196622
	40	55	76	1.38182	-0.0850746
	18	918		1.46689	-1.72701e-16
Genotype	Series	Quantification		Multinucleation ratio	D Multinucleation ratio
		Number of total cells	Number of total nuclei	nº nuclei / nº cells	(MR - mean(MR)control)
LanB1 RNAi	3	69	87	1.26087	-0.206023
	5	73	122	1.67123	0.20434
	8	70	115	1.64286	0.175964
	10	44	71	1.61364	0.146744
	12	97	118	1.21649	-0.250398
	14	34	58	1.70588	0.23899
	16	18	34	1.88889	0.421996
	19	43	75	1.74419	0.277293
	21	93	123	1.32258	-0.144312
	23	75	102	1.36	-0.106893
	26	82	111	1.35366	-0.113234
	28	57	81	1.42105	-0.0458401
	30	65	84	1.29231	-0.174585
	32	62	75	1.20968	-0.257215
	34	56	56	1	-0.466893
	36	44	65	1.47727	0.01038
	38	52	102	1.96154	0.494646
	40	80	120	1.5	0.0331073
	42	50	81	1.62	0.153107
	44	80	90	1.125	-0.341893
	20	1244		1.46936	0.00246407

## Sheet: LanB2 line 1
Replicate #1
Genotype	Series	Quantification		Multinucleation ratio	D Multinucleation ratio
		Number of total cells	Number of total nuclei	nº nuclei / nº cells	(MR - mean(MR)control)
mCherry	3	72	104	1.44444	0.114898
	5	22	43	1.95455	0.624999
	10	18	36	2	0.670454
	12	82	83	1.0122	-0.317351
	14	88	109	1.23864	-0.0909099
	16	76	97	1.27632	-0.0532304
	18	92	103	1.11957	-0.209981
	20	40	67	1.675	0.345454
	22	69	86	1.24638	-0.0831694
	24	46	72	1.56522	0.235671
	26	61	68	1.11475	-0.214792
	28	58	77	1.32759	-0.00196003
	30	80	88	1.1	-0.229546
	32	95	109	1.14737	-0.182178
	35	80	98	1.225	-0.104546
	37	53	74	1.39623	0.0666802
	39	83	87	1.04819	-0.281353
	41	65	78	1.2	-0.129546
	43	92	102	1.1087	-0.220851
	47	87	121	1.3908	0.0612584
	20	1359		1.32955	-2.88658e-16
Genotype	Series	Quantification		Multinucleation ratio	D Multinucleation ratio
		Number of total cells	Number of total nuclei	nº nuclei / nº cells	(MR - mean(MR)control)
LanB2 RNAi line 1	1	57	68	1.19298	-0.136564
	3	61	75	1.22951	-0.100038
	5	56	72	1.28571	-0.043832
	7	74	77	1.04054	-0.289006
	9	94	105	1.11702	-0.212525
	13	106	150	1.41509	0.0855481
	15	94	116	1.23404	-0.0955037
	17	83	111	1.33735	0.00780316
	19	82	94	1.14634	-0.183205
	21	73	101	1.38356	0.0540154
	23	40	48	1.2	-0.129546
	26	59	78	1.32203	-0.00751234
	28	90	93	1.03333	-0.296213
	30	96	114	1.1875	-0.142046
	14	1065		1.22322	-0.10633
Replicate #2
Genotype	Series	Quantification		Multinucleation ratio	D Multinucleation ratio
		Number of total cells	Number of total nuclei	nº nuclei / nº cells	(MR - mean(MR)control)
mCherry	1	27	35	1.2963	-0.0597458
	3	29	48	1.65517	0.29913
	13	34	41	1.20588	-0.15016
	15	66	79	1.19697	-0.159072
	17	46	61	1.32609	-0.0299552
	19	77	98	1.27273	-0.0833148
	21	22	43	1.95455	0.598503
	27	32	46	1.4375	0.0814579
	31	31	47	1.51613	0.160087
	33	33	43	1.30303	-0.0530118
	35	44	65	1.47727	0.121231
	37	94	117	1.24468	-0.111361
	39	57	64	1.12281	-0.233235
	41	59	75	1.27119	-0.0848557
	43	116	123	1.06034	-0.295697
	15	767		1.35604	0
Genotype	Series	Quantification		Multinucleation ratio	D Multinucleation ratio
		Number of total cells	Number of total nuclei	nº nuclei / nº cells	(MR - mean(MR)control)
LanB2 RNAi line 1	1	52	88	1.69231	0.336266
	3	41	57	1.39024	0.0342018
	5	68	69	1.01471	-0.341336
	8	80	91	1.1375	-0.218542
	10	27	35	1.2963	-0.0597458
	12	49	62	1.26531	-0.090736
	14	57	65	1.14035	-0.215691
	19	41	52	1.26829	-0.0877494
	21	67	88	1.31343	-0.0426093
	23	94	97	1.03191	-0.324127
	10	576		1.25504	-0.101007
Replicate #3
Genotype	Series	Quantification		Multinucleation ratio	D Multinucleation ratio
		Number of total cells	Number of total nuclei	nº nuclei / nº cells	(MR - mean(MR)control)
mCherry	6	92	121	1.31522	-0.142143
	8	54	77	1.42593	-0.0314347
	11	45	77	1.71111	0.25375
	13	35	53	1.51429	0.0569251
	15	40	57	1.425	-0.0323607
	17	52	74	1.42308	-0.0342837
	19	84	110	1.30952	-0.147837
	21	34	57	1.67647	0.21911
	23	80	109	1.3625	-0.0948607
	25	42	67	1.59524	0.137877
	28	19	28	1.47368	0.0163235
	30	52	64	1.23077	-0.226591
	32	54	84	1.55556	0.0981949
	34	64	95	1.48438	0.0270143
	38	46	59	1.28261	-0.174752
	40	32	51	1.59375	0.136389
	42	45	74	1.64444	0.187084
	44	67	81	1.20896	-0.248405
	18	937		1.45736	-3.70074e-17
Genotype	Series	Quantification		Multinucleation ratio	D Multinucleation ratio
		Number of total cells	Number of total nuclei	nº nuclei / nº cells	(MR - mean(MR)control)
LanB2 RNAi line 1	1	49	68	1.38776	-0.0696056
	3	92	132	1.43478	-0.0225781
	5	71	94	1.32394	-0.133417
	7	65	94	1.44615	-0.0112068
	9	70	108	1.54286	0.0854965
	12	71	108	1.52113	0.0637661
	14	84	125	1.4881	0.0307346
	16	85	113	1.32941	-0.127949
	18	82	111	1.35366	-0.103702
	20	74	109	1.47297	0.0156123
	22	101	120	1.18812	-0.269242
	24	63	90	1.42857	-0.0287892
	26	43	73	1.69767	0.240314
	13	950		1.43193	-0.0254282
Replicate #4
Genotype	Series	Quantification		Multinucleation ratio	D Multinucleation ratio
		Number of total cells	Number of total nuclei	nº nuclei / nº cells	(MR - mean(MR)control)
mCherry	1	42	68	1.61905	0.219872
	3	72	104	1.44444	0.0452688
	5	48	76	1.58333	0.184158
	7	53	75	1.41509	0.0159187
	9	68	98	1.44118	0.0420008
	11	67	116	1.73134	0.332168
	13	86	112	1.30233	-0.09685
	15	69	101	1.46377	0.0645925
	17	61	83	1.36066	-0.0385199
	19	95	109	1.14737	-0.251807
	21	111	135	1.21622	-0.182959
	23	70	84	1.2	-0.199176
	26	85	120	1.41176	0.0125891
	28	96	129	1.34375	-0.0554256
	30	69	99	1.43478	0.035607
	32	92	117	1.27174	-0.127436
	16	1184		1.39918	2.22045e-16
Genotype	Series	Quantification		Multinucleation ratio	D Multinucleation ratio
		Number of total cells	Number of total nuclei	nº nuclei / nº cells	(MR - mean(MR)control)
LanB2 RNAi line 1	4	106	122	1.15094	-0.248232
	6	84	105	1.25	-0.149176
	8	110	131	1.19091	-0.208267
	10	120	149	1.24167	-0.157509
	12	77	102	1.32468	-0.0745003
	14	86	102	1.18605	-0.213129
	16	106	114	1.07547	-0.323704
	18	102	109	1.06863	-0.330548
	20	90	120	1.33333	-0.0658423
	22	44	57	1.29545	-0.103721
	10	925		1.21171	-0.187463

## Sheet: LanB2 line 2
Replicate #1
Genotype	Series	Quantification		Multinucleation ratio	D Multinucleation ratio
		Number of total cells	Number of total nuclei	nº nuclei / nº cells	(MR - mean(MR)control)
mCherry	3	72	104	1.44444	0.114898
	5	22	43	1.95455	0.624999
	10	18	36	2	0.670454
	12	82	83	1.0122	-0.317351
	14	88	109	1.23864	-0.0909099
	16	76	97	1.27632	-0.0532304
	18	92	103	1.11957	-0.209981
	20	40	67	1.675	0.345454
	22	69	86	1.24638	-0.0831694
	24	46	72	1.56522	0.235671
	26	61	68	1.11475	-0.214792
	28	58	77	1.32759	-0.00196003
	30	80	88	1.1	-0.229546
	32	95	109	1.14737	-0.182178
	35	80	98	1.225	-0.104546
	37	53	74	1.39623	0.0666802
	39	83	87	1.04819	-0.281353
	41	65	78	1.2	-0.129546
	43	92	102	1.1087	-0.220851
	47	87	121	1.3908	0.0612584
	20	1359		1.32955	-2.88658e-16
Genotype	Series	Quantification		Multinucleation ratio	D Multinucleation ratio
		Number of total cells	Number of total nuclei	nº nuclei / nº cells	(MR - mean(MR)control)
LanB2 RNAi line 2	2	57	75	1.31579	-0.0137568
	6	58	80	1.37931	0.0497641
	8	51	70	1.37255	0.0430028
	10	59	88	1.49153	0.161979
	12	72	109	1.51389	0.184343
	14	52	84	1.61538	0.285838
	16	65	96	1.47692	0.147377
	18	63	72	1.14286	-0.186689
	20	43	66	1.53488	0.205337
	22	89	111	1.24719	-0.0823552
	24	95	104	1.09474	-0.234809
	26	93	117	1.25806	-0.0714817
	28	107	135	1.26168	-0.067864
	31	75	113	1.50667	0.17712
	33	70	113	1.61429	0.284739
	35	103	137	1.3301	0.00055085
	37	74	107	1.44595	0.1164
	39	41	75	1.82927	0.499722
	41	73	92	1.26027	-0.0692723
	43	91	109	1.1978	-0.131744
	20	1431		1.39446	0.0649101
Replicate #2
Genotype	Series	Quantification		Multinucleation ratio	D Multinucleation ratio
		Number of total cells	Number of total nuclei	nº nuclei / nº cells	(MR - mean(MR)control)
mCherry	6	92	121	1.31522	-0.142143
	8	54	77	1.42593	-0.0314347
	11	45	77	1.71111	0.25375
	13	35	53	1.51429	0.0569251
	15	40	57	1.425	-0.0323607
	17	52	74	1.42308	-0.0342837
	19	84	110	1.30952	-0.147837
	21	34	57	1.67647	0.21911
	23	80	109	1.3625	-0.0948607
	25	42	67	1.59524	0.137877
	28	19	28	1.47368	0.0163235
	30	52	64	1.23077	-0.226591
	32	54	84	1.55556	0.0981949
	34	64	95	1.48438	0.0270143
	38	46	59	1.28261	-0.174752
	40	32	51	1.59375	0.136389
	42	45	74	1.64444	0.187084
	44	67	81	1.20896	-0.248405
	18	937		1.45736	-3.70074e-17
Genotype	Series	Quantification		Multinucleation ratio	D Multinucleation ratio
		Number of total cells	Number of total nuclei	nº nuclei / nº cells	(MR - mean(MR)control)
LanB2 RNAi line 2	1	44	60	1.36364	-0.0937243
	3	29	50	1.72414	0.266777
	5	29	38	1.31034	-0.147016
	7	66	96	1.45455	-0.00281521
	9	53	70	1.32075	-0.136606
	11	61	77	1.2623	-0.195066
	13	37	64	1.72973	0.272369
	15	34	46	1.35294	-0.104419
	18	93	133	1.43011	-0.0272531
	9	446		1.43872	-0.0186392
Replicate #3
Genotype	Series	Quantification		Multinucleation ratio	D Multinucleation ratio
		Number of total cells	Number of total nuclei	nº nuclei / nº cells	(MR - mean(MR)control)
mCherry	6	34	48	1.41176	0.0910007
	8	45	56	1.24444	-0.0763196
	10	55	68	1.23636	-0.0844004
	12	67	86	1.28358	-0.0371819
	14	47	55	1.17021	-0.150551
	16	39	44	1.12821	-0.192559
	19	72	80	1.11111	-0.209653
	21	17	32	1.88235	0.561589
	25	72	73	1.01389	-0.306875
	27	20	31	1.55	0.229236
	29	26	44	1.69231	0.371544
	31	70	70	1	-0.320764
	33	24	38	1.58333	0.262569
	35	86	90	1.04651	-0.274252
	37	23	32	1.3913	0.0705403
	39	32	54	1.6875	0.366736
	41	23	29	1.26087	-0.0598945
	43	50	54	1.08	-0.240764
	18	802		1.32076	8.63507e-17
Genotype	Series	Quantification		Multinucleation ratio	D Multinucleation ratio
		Number of total cells	Number of total nuclei	nº nuclei / nº cells	(MR - mean(MR)control)
LanB2 RNAi line 2	1	40	60	1.5	0.179236
	4	87	113	1.29885	-0.0219134
	6	114	135	1.18421	-0.136553
	8	80	113	1.4125	0.091736
	10	82	105	1.28049	-0.0402762
	12	35	57	1.62857	0.307807
	15	56	82	1.46429	0.143522
	17	93	109	1.17204	-0.148721
	19	83	103	1.24096	-0.0798002
	21	41	71	1.73171	0.410943
	23	43	64	1.48837	0.167608
	25	47	63	1.34043	0.0196615
	27	64	80	1.25	-0.070764
	29	94	121	1.28723	-0.03353
	33	58	83	1.43103	0.11027
	15	1017		1.38071	0.0599484

## Sheet: Perlecan line 1
Replicate #1
Genotype	Series	Quantification		Multinucleation ratio	D Multinucleation ratio
		Number of total cells	Number of total nuclei	nº nuclei / nº cells	(MR - mean(MR)control)
mCherry	1	109	122	1.11927	-0.0709388
	3	85	97	1.14118	-0.0490284
	5	112	150	1.33929	0.149081
	11	96	121	1.26042	0.0702118
	13	34	41	1.20588	0.0156775
	15	60	69	1.15	-0.0402049
	17	95	119	1.25263	0.0624267
	19	55	65	1.18182	-0.00838668
	21	105	131	1.24762	0.0574142
	23	27	37	1.37037	0.180166
	25	69	103	1.49275	0.302549
	27	87	104	1.1954	0.00519744
	29	79	98	1.24051	0.0503015
	31	84	84	1	-0.190205
	33	82	92	1.12195	-0.0682536
	35	61	69	1.13115	-0.0590573
	37	89	99	1.11236	-0.0778453
	39	61	63	1.03279	-0.157418
	41	54	55	1.01852	-0.171686
	19	1444		1.1902	4.67462e-17
Genotype	Series	Quantification		Multinucleation ratio	D Multinucleation ratio
		Number of total cells	Number of total nuclei	nº nuclei / nº cells	(MR - mean(MR)control)
Perlecan RNAi line 1	5	31	55	1.77419	0.583989
	1	49	70	1.42857	0.238367
	3	72	117	1.625	0.434795
	5	15	24	1.6	0.409795
	9	33	54	1.63636	0.446159
	11	57	100	1.75439	0.564181
	13	48	74	1.54167	0.351462
	15	44	73	1.65909	0.468886
	23	29	34	1.17241	-0.0177911
	29	49	72	1.46939	0.279183
	35	29	38	1.31034	0.12014
	11	456		1.54286	0.352651
Replicate #2
Genotype	Series	Quantification		Multinucleation ratio	D Multinucleation ratio
		Number of total cells	Number of total nuclei	nº nuclei / nº cells	(MR - mean(MR)control)
mCherry	3	72	104	1.44444	0.114898
	5	22	43	1.95455	0.624999
	10	18	36	2	0.670454
	12	82	83	1.0122	-0.317351
	14	88	109	1.23864	-0.0909099
	16	76	97	1.27632	-0.0532304
	18	92	103	1.11957	-0.209981
	20	40	67	1.675	0.345454
	22	69	86	1.24638	-0.0831694
	24	46	72	1.56522	0.235671
	26	61	68	1.11475	-0.214792
	28	58	77	1.32759	-0.00196003
	30	80	88	1.1	-0.229546
	32	95	109	1.14737	-0.182178
	35	80	98	1.225	-0.104546
	37	53	74	1.39623	0.0666802
	39	83	87	1.04819	-0.281353
	41	65	78	1.2	-0.129546
	43	92	102	1.1087	-0.220851
	47	87	121	1.3908	0.0612584
	20	1359		1.32955	-2.88658e-16
Genotype	Series	Quantification		Multinucleation ratio	D Multinucleation ratio
		Number of total cells	Number of total nuclei	nº nuclei / nº cells	(MR - mean(MR)control)
Perlecan RNAi line 1	1	38	61	1.60526	0.275717
	5	23	56	2.43478	1.10524
	7	49	71	1.44898	0.119433
	9	37	62	1.67568	0.346129
	11	43	68	1.5814	0.251849
	15	40	77	1.925	0.595454
	17	43	51	1.18605	-0.1435
	19	47	68	1.44681	0.117262
	3	79	92	1.16456	-0.164989
	7	24	35	1.45833	0.128787
	19	45	60	1.33333	0.0037871
	21	22	33	1.5	0.170454
	12	490		1.56335	0.233802
Replicate #3
Genotype	Series	Quantification		Multinucleation ratio	D Multinucleation ratio
		Number of total cells	Number of total nuclei	nº nuclei / nº cells	(MR - mean(MR)control)
mCherry	3	32	41	1.28125	-0.158508
	7	67	93	1.38806	-0.0516984
	11	52	80	1.53846	0.0987035
	13	55	76	1.38182	-0.0579399
	17	83	114	1.37349	-0.0662641
	20	50	71	1.42	-0.0197581
	22	43	80	1.86047	0.420707
	24	65	103	1.58462	0.144857
	26	42	53	1.2619	-0.177853
	34	52	73	1.40385	-0.0359119
	36	96	127	1.32292	-0.116841
	38	40	62	1.55	0.110242
	40	27	46	1.7037	0.263946
	42	49	56	1.14286	-0.296901
	44	47	65	1.38298	-0.0567793
	15	800		1.43976	3.10862e-16
Genotype	Series	Quantification		Multinucleation ratio	D Multinucleation ratio
		Number of total cells	Number of total nuclei	nº nuclei / nº cells	(MR - mean(MR)control)
Perlecan RNAi line 1	5	57	100	1.75439	0.314628
	9	28	49	1.75	0.310242
	12	45	55	1.22222	-0.217536
	14	37	67	1.81081	0.371053
	16	22	40	1.81818	0.378424
	18	59	88	1.49153	0.0517674
	20	54	92	1.7037	0.263946
	27	34	47	1.38235	-0.0574051
	34	36	53	1.47222	0.0324642
	36	35	61	1.74286	0.303099
	38	93	122	1.31183	-0.12793
	40	70	95	1.35714	-0.0826152
	42	24	48	2	0.560242
	13	594		1.60133	0.161568
Replicate #4
Genotype	Series	Quantification		Multinucleation ratio	D Multinucleation ratio
		Number of total cells	Number of total nuclei	nº nuclei / nº cells	(MR - mean(MR)control)
mCherry	6	34	48	1.41176	0.0910007
	8	45	56	1.24444	-0.0763196
	10	55	68	1.23636	-0.0844004
	12	67	86	1.28358	-0.0371819
	14	47	55	1.17021	-0.150551
	16	39	44	1.12821	-0.192559
	19	72	80	1.11111	-0.209653
	21	17	32	1.88235	0.561589
	25	72	73	1.01389	-0.306875
	27	20	31	1.55	0.229236
	29	26	44	1.69231	0.371544
	31	70	70	1	-0.320764
	33	24	38	1.58333	0.262569
	35	86	90	1.04651	-0.274252
	37	23	32	1.3913	0.0705403
	39	32	54	1.6875	0.366736
	41	23	29	1.26087	-0.0598945
	43	50	54	1.08	-0.240764
	18	802		1.32076	8.63507e-17
Genotype	Series	Quantification		Multinucleation ratio	D Multinucleation ratio
		Number of total cells	Number of total nuclei	nº nuclei / nº cells	(MR - mean(MR)control)
Perlecan RNAi line 1	1	79	95	1.20253	-0.118232
	3	54	87	1.61111	0.290347
	5	16	27	1.6875	0.366736
	8	18	23	1.27778	-0.0429862
	10	31	45	1.45161	0.130849
	14	24	37	1.54167	0.220903
	16	39	47	1.20513	-0.115636
	19	25	35	1.4	0.079236
	21	38	50	1.31579	-0.00497454
	23	41	54	1.31707	-0.00369084
	10	365		1.40102	0.0802551

## Sheet: Perlecan line 2
Replicate #1
Genotype	Series	Quantification		Multinucleation ratio	D Multinucleation ratio
		Number of total cells	Number of total nuclei	nº nuclei / nº cells	(MR - mean(MR)control)
mCherry	1	44	48	1.09091	-0.407762
	3	21	41	1.95238	0.45371
	5	16	26	1.625	0.126329
	7	34	39	1.14706	-0.351612
	9	42	59	1.40476	-0.0939087
	11	20	34	1.7	0.201329
	13	26	40	1.53846	0.0397909
	15	19	26	1.36842	-0.13025
	17	21	35	1.66667	0.167996
	19	19	29	1.52632	0.0276452
	21	19	26	1.36842	-0.13025
	23	25	36	1.44	-0.0586706
	25	26	52	2	0.501329
	27	48	58	1.20833	-0.290337
	30	19	32	1.68421	0.18554
	33	40	55	1.375	-0.123671
	35	28	55	1.96429	0.465615
	37	33	45	1.36364	-0.135034
	39	37	45	1.21622	-0.282454
	41	27	36	1.33333	-0.165337
	20	564		1.49867	-1.44329e-16
Genotype	Series	Quantification		Multinucleation ratio	D Multinucleation ratio
		Number of total cells	Number of total nuclei	nº nuclei / nº cells	(MR - mean(MR)control)
Perlecan RNAi line 2	1	25	39	1.56	0.0613294
	3	24	39	1.625	0.126329
	5	21	34	1.61905	0.120377
	7	65	83	1.27692	-0.221748
	9	20	38	1.9	0.401329
	11	16	24	1.5	0.00132938
	13	19	39	2.05263	0.553961
	15	18	35	1.94444	0.445774
	17	21	36	1.71429	0.215615
	19	21	32	1.52381	0.0251389
	22	18	28	1.55556	0.0568849
	25	23	27	1.17391	-0.324758
	27	29	48	1.65517	0.156502
	29	34	59	1.73529	0.236623
	31	30	57	1.9	0.401329
	33	15	27	1.8	0.301329
	37	27	51	1.88889	0.390218
	39	34	51	1.5	0.00132938
	18	460		1.6625	0.163827
Replicate #2
Genotype	Series	Quantification		Multinucleation ratio	D Multinucleation ratio
		Number of total cells	Number of total nuclei	nº nuclei / nº cells	(MR - mean(MR)control)
mCherry	1	40	64	1.6	0.306512
	3	91	129	1.41758	0.124095
	5	137	145	1.05839	-0.235093
	7	111	124	1.11712	-0.17637
	9	50	72	1.44	0.146512
	11	121	130	1.07438	-0.219107
	13	137	151	1.10219	-0.191298
	15	93	123	1.32258	0.0290931
	17	54	98	1.81481	0.521327
	19	70	112	1.6	0.306512
	21	167	175	1.0479	-0.245583
	23	95	135	1.42105	0.127565
	25	156	187	1.19872	-0.0947696
	27	128	174	1.35938	0.0658875
	29	58	86	1.48276	0.189271
	31	117	127	1.08547	-0.208017
	33	106	115	1.08491	-0.208582
	35	147	153	1.04082	-0.252671
	37	96	130	1.35417	0.0606791
	39	101	126	1.24752	-0.0459628
	20	2075		1.29349	7.77156e-17
Genotype	Series	Quantification		Multinucleation ratio	D Multinucleation ratio
		Number of total cells	Number of total nuclei	nº nuclei / nº cells	(MR - mean(MR)control)
Perlecan RNAi line 2	1	31	56	1.80645	0.512964
	3	28	57	2.03571	0.742227
	5	28	44	1.57143	0.277941
	7	33	61	1.84848	0.554997
	9	46	78	1.69565	0.402165
	11	42	73	1.7381	0.444608
	13	48	95	1.97917	0.685679
	15	35	67	1.91429	0.620798
	17	36	66	1.83333	0.539846
	19	51	88	1.72549	0.432003
	21	24	44	1.83333	0.539846
	23	64	111	1.73438	0.440887
	25	49	81	1.65306	0.359574
	27	52	93	1.78846	0.494974
	29	48	87	1.8125	0.519012
	31	36	68	1.88889	0.595401
	33	31	53	1.70968	0.41619
	35	27	48	1.77778	0.48429
	37	32	61	1.90625	0.612762
	39	24	45	1.875	0.581512
	20	765		1.80637	0.512884
Replicate #3
Genotype	Series	Quantification		Multinucleation ratio	D Multinucleation ratio
		Number of total cells	Number of total nuclei	nº nuclei / nº cells	(MR - mean(MR)control)
mCherry	1	46	62	1.34783	-0.256697
	3	27	57	2.11111	0.506588
	5	34	51	1.5	-0.104523
	7	43	69	1.60465	0.000128159
	13	39	63	1.61538	0.0108616
	15	34	54	1.58824	-0.0162877
	17	34	59	1.73529	0.130771
	20	24	41	1.70833	0.10381
	22	18	29	1.61111	0.00658811
	24	20	29	1.45	-0.154523
	26	32	58	1.8125	0.207977
	28	31	48	1.54839	-0.0561359
	30	31	48	1.54839	-0.0561359
	32	42	76	1.80952	0.205001
	34	54	86	1.59259	-0.0119304
	36	70	94	1.34286	-0.261666
	38	53	71	1.33962	-0.2649
	40	35	58	1.65714	0.0526199
	42	32	54	1.6875	0.082977
	44	25	37	1.48	-0.124523
	20	724		1.60452	1.33227e-16
Genotype	Series	Quantification		Multinucleation ratio	D Multinucleation ratio
		Number of total cells	Number of total nuclei	nº nuclei / nº cells	(MR - mean(MR)control)
Perlecan RNAi line 2	4	46	79	1.71739	0.112868
	6	46	86	1.86957	0.265042
	8	46	80	1.73913	0.134607
	10	33	65	1.9697	0.365174
	12	34	58	1.70588	0.101359
	14	48	84	1.75	0.145477
	16	39	68	1.74359	0.139067
	18	58	95	1.63793	0.033408
	20	56	86	1.53571	-0.0688087
	22	65	95	1.46154	-0.142985
	25	48	72	1.5	-0.104523
	27	31	61	1.96774	0.363219
	29	42	69	1.64286	0.0383341
	31	42	71	1.69048	0.0859532
	33	48	84	1.75	0.145477
	35	51	85	1.66667	0.0621437
	37	55	85	1.54545	-0.0590685
	39	54	81	1.5	-0.104523
	41	36	65	1.80556	0.201033
	43	46	82	1.78261	0.178086
	45	41	61	1.4878	-0.116718
	21	965		1.68903	0.0845058

## Sheet: Collagen IV
Replicate #1
Genotype	Series	Quantification		Multinucleation ratio	D Multinucleation ratio
		Number of total cells	Number of total nuclei	nº nuclei / nº cells	(MR - mean(MR)control)
mCherry	1	109	122	1.11927	-0.0709388
	3	85	97	1.14118	-0.0490284
	5	112	150	1.33929	0.149081
	11	96	121	1.26042	0.0702118
	13	34	41	1.20588	0.0156775
	15	60	69	1.15	-0.0402049
	17	95	119	1.25263	0.0624267
	19	55	65	1.18182	-0.00838668
	21	105	131	1.24762	0.0574142
	23	27	37	1.37037	0.180166
	25	69	103	1.49275	0.302549
	27	87	104	1.1954	0.00519744
	29	79	98	1.24051	0.0503015
	31	84	84	1	-0.190205
	33	82	92	1.12195	-0.0682536
	35	61	69	1.13115	-0.0590573
	37	89	99	1.11236	-0.0778453
	39	61	63	1.03279	-0.157418
	41	54	55	1.01852	-0.171686
	19	1444		1.1902	4.67462e-17
Genotype	Series	Quantification		Multinucleation ratio	D Multinucleation ratio
		Number of total cells	Number of total nuclei	nº nuclei / nº cells	(MR - mean(MR)control)
Collagen IV RNAi	1	63	103	1.63492	0.444716
	3	54	80	1.48148	0.291277
	5	54	73	1.35185	0.161647
	7	68	82	1.20588	0.0156775
	9	64	80	1.25	0.0597951
	11	49	78	1.59184	0.401632
	13	55	77	1.4	0.209795
	15	81	94	1.16049	-0.029711
	17	58	81	1.39655	0.206347
	19	82	97	1.18293	-0.00727803
	21	45	61	1.35556	0.165351
	23	75	92	1.22667	0.0364618
	25	53	66	1.24528	0.0550782
	13	801		1.34488	0.154676
Replicate #2
Genotype	Series	Quantification		Multinucleation ratio	D Multinucleation ratio
		Number of total cells	Number of total nuclei	nº nuclei / nº cells	(MR - mean(MR)control)
mCherry	3	72	104	1.44444	0.114898
	5	22	43	1.95455	0.624999
	10	18	36	2	0.670454
	12	82	83	1.0122	-0.317351
	14	88	109	1.23864	-0.0909099
	16	76	97	1.27632	-0.0532304
	18	92	103	1.11957	-0.209981
	20	40	67	1.675	0.345454
	22	69	86	1.24638	-0.0831694
	24	46	72	1.56522	0.235671
	26	61	68	1.11475	-0.214792
	28	58	77	1.32759	-0.00196003
	30	80	88	1.1	-0.229546
	32	95	109	1.14737	-0.182178
	35	80	98	1.225	-0.104546
	37	53	74	1.39623	0.0666802
	39	83	87	1.04819	-0.281353
	41	65	78	1.2	-0.129546
	43	92	102	1.1087	-0.220851
	47	87	121	1.3908	0.0612584
	20	1359		1.32955	-2.88658e-16
Genotype	Series	Quantification		Multinucleation ratio	D Multinucleation ratio
		Number of total cells	Number of total nuclei	nº nuclei / nº cells	(MR - mean(MR)control)
Collagen IV RNAi	1	38	66	1.73684	0.407296
	3	58	68	1.17241	-0.157132
	5	51	80	1.56863	0.239081
	7	40	62	1.55	0.220454
	11	65	90	1.38462	0.0550691
	13	92	113	1.22826	-0.101285
	15	41	71	1.73171	0.402161
	17	52	72	1.38462	0.0550691
	19	79	96	1.21519	-0.114356
	21	93	112	1.2043	-0.125245
	23	85	104	1.22353	-0.106017
	25	68	87	1.27941	-0.0501345
	27	74	95	1.28378	-0.0457625
	30	88	111	1.26136	-0.0681826
	32	92	111	1.20652	-0.123024
	34	57	80	1.40351	0.0739625
	36	36	73	2.02778	0.698232
	38	71	91	1.28169	-0.0478561
	40	62	62	1	-0.329546
	19	1242		1.37601	0.0464622
Replicate #3
Genotype	Series	Quantification		Multinucleation ratio	D Multinucleation ratio
		Number of total cells	Number of total nuclei	nº nuclei / nº cells	(MR - mean(MR)control)
mCherry	1	42	68	1.61905	0.219872
	3	72	104	1.44444	0.0452688
	5	48	76	1.58333	0.184158
	7	53	75	1.41509	0.0159187
	9	68	98	1.44118	0.0420008
	11	67	116	1.73134	0.332168
	13	86	112	1.30233	-0.09685
	15	69	101	1.46377	0.0645925
	17	61	83	1.36066	-0.0385199
	19	95	109	1.14737	-0.251807
	21	111	135	1.21622	-0.182959
	23	70	84	1.2	-0.199176
	26	85	120	1.41176	0.0125891
	28	96	129	1.34375	-0.0554256
	30	69	99	1.43478	0.035607
	32	92	117	1.27174	-0.127436
	16	1184		1.39918	2.22045e-16
Genotype	Series	Quantification		Multinucleation ratio	D Multinucleation ratio
		Number of total cells	Number of total nuclei	nº nuclei / nº cells	(MR - mean(MR)control)
Collagen IV RNAi	1	47	76	1.61702	0.217846
	3	95	112	1.17895	-0.220228
	5	83	107	1.28916	-0.110019
	7	71	85	1.19718	-0.201993
	9	72	100	1.38889	-0.0102867
	11	50	82	1.64	0.240824
	13	134	148	1.10448	-0.294698
	15	87	100	1.14943	-0.24975
	17	65	97	1.49231	0.0931321
	19	116	170	1.46552	0.0663416
	21	93	106	1.13978	-0.259391
	11	913		1.33297	-0.066202

## Sheet: Nidogen
Replicate #1
Genotype	Series	Quantification		Multinucleation ratio	D Multinucleation ratio
		Number of total cells	Number of total nuclei	nº nuclei / nº cells	(MR - mean(MR)control)
mCherry	1	22	28	1.27273	-0.217226
	3	83	99	1.19277	-0.297182
	5	21	36	1.71429	0.224332
	7	80	106	1.325	-0.164953
	9	71	76	1.07042	-0.419531
	11	32	42	1.3125	-0.177453
	13	40	53	1.325	-0.164953
	15	15	29	1.93333	0.44338
	17	24	44	1.83333	0.34338
	21	27	43	1.59259	0.102639
	25	56	73	1.30357	-0.186382
	27	20	40	2	0.510047
	29	23	38	1.65217	0.16222
	31	30	42	1.4	-0.0899535
	35	47	64	1.3617	-0.128251
	37	49	73	1.4898	-0.000157567
	39	40	62	1.55	0.0600465
	17	680		1.48995	-1.30614e-17
Genotype	Series	Quantification		Multinucleation ratio	D Multinucleation ratio
		Number of total cells	Number of total nuclei	nº nuclei / nº cells	(MR - mean(MR)control)
Nidogen RNAi	2	29	55	1.89655	0.406598
	4	41	56	1.36585	-0.1241
	7	58	81	1.39655	-0.0934018
	11	36	52	1.44444	-0.045509
	14	36	56	1.55556	0.0656021
	16	49	73	1.4898	-0.000157567
	18	34	57	1.67647	0.186517
	20	58	78	1.34483	-0.145126
	22	43	58	1.34884	-0.141116
	24	42	54	1.28571	-0.204239
	26	37	53	1.43243	-0.0575211
	29	51	80	1.56863	0.078674
	31	50	63	1.26	-0.229953
	33	45	65	1.44444	-0.045509
	36	40	60	1.5	0.0100465
	38	31	49	1.58065	0.0906917
	16	680		1.47442	-0.0155315
Replicate #2
Genotype	Series	Quantification		Multinucleation ratio	D Multinucleation ratio
		Number of total cells	Number of total nuclei	nº nuclei / nº cells	(MR - mean(MR)control)
mCherry	1	10	15	1.5	0.0776995
	4	17	23	1.35294	-0.0693594
	6	22	26	1.18182	-0.240482
	8	15	27	1.8	0.377699
	10	22	23	1.04545	-0.376846
	13	15	21	1.4	-0.0223005
	17	13	19	1.46154	0.0392379
	19	40	48	1.2	-0.222301
	21	18	22	1.22222	-0.200078
	24	6	11	1.83333	0.411033
	26	27	36	1.33333	-0.0889672
	28	17	31	1.82353	0.401229
	30	36	51	1.41667	-0.00563387
	33	27	40	1.48148	0.0591809
	35	22	31	1.40909	-0.0132096
	37	50	52	1.04	-0.382301
	39	25	35	1.4	-0.0223005
	42	20	34	1.7	0.277699
	18	402		1.4223	-1.60366e-16
Genotype	Series	Quantification		Multinucleation ratio	D Multinucleation ratio
		Number of total cells	Number of total nuclei	nº nuclei / nº cells	(MR - mean(MR)control)
Nidogen RNAi	1	37	40	1.08108	-0.341219
	3	57	73	1.2807	-0.141599
	5	27	32	1.18519	-0.237115
	7	20	25	1.25	-0.172301
	9	31	35	1.12903	-0.293268
	11	30	37	1.23333	-0.188967
	13	53	58	1.09434	-0.327961
	15	41	43	1.04878	-0.37352
	17	15	22	1.46667	0.0443661
	21	21	26	1.2381	-0.184205
	23	46	54	1.17391	-0.248387
	25	41	48	1.17073	-0.251569
	27	38	49	1.28947	-0.132827
	29	49	57	1.16327	-0.259035
	32	35	41	1.17143	-0.250872
	34	32	39	1.21875	-0.203551
	36	26	36	1.38462	-0.0376852
	38	44	49	1.11364	-0.308664
	18	643		1.20517	-0.217132
Replicate #3
Genotype	Series	Quantification		Multinucleation ratio	D Multinucleation ratio
		Number of total cells	Number of total nuclei	nº nuclei / nº cells	(MR - mean(MR)control)
mCherry	2	35	42	1.2	-0.00490292
	4	17	23	1.35294	0.148038
	6	35	39	1.11429	-0.0906172
	8	41	72	1.7561	0.551195
	12	11	13	1.18182	-0.0230847
	14	16	16	1	-0.204903
	16	34	41	1.20588	0.000979435
	18	38	43	1.13158	-0.073324
	20	16	16	1	-0.204903
	23	24	25	1.04167	-0.163236
	25	27	30	1.11111	-0.0937918
	27	44	45	1.02273	-0.182176
	33	23	26	1.13043	-0.0744681
	37	8	13	1.625	0.420097
	41	20	24	1.2	-0.00490292
	15	389		1.2049	7.40149e-17
Genotype	Series	Quantification		Multinucleation ratio	D Multinucleation ratio
		Number of total cells	Number of total nuclei	nº nuclei / nº cells	(MR - mean(MR)control)
Nidogen RNAi	1	35	38	1.08571	-0.119189
	3	73	75	1.0274	-0.177506
	5	21	22	1.04762	-0.157284
	7	57	60	1.05263	-0.152271
	9	31	31	1	-0.204903
	11	52	54	1.03846	-0.166441
	13	21	29	1.38095	0.176049
	15	24	28	1.16667	-0.0382363
	17	16	18	1.125	-0.0799029
	21	31	33	1.06452	-0.140387
	23	18	24	1.33333	0.12843
	25	19	23	1.21053	0.0056234
	27	24	25	1.04167	-0.163236
	31	26	26	1	-0.204903
	33	50	53	1.06	-0.144903
	15	498		1.10897	-0.0959372
