# Supplementary material for: The Dystrophin-Dystroglycan complex ensures cytokinesis efficiency in Drosophila epithelia
Source: EMBO Rep. 2024 Nov 15;26(2):307–28. doi: 10.1038/s44319-024-00319-y (PMC11772804; doi:10.1038/s44319-024-00319-y)
Supplement: Supplementary file 14 — Source data Fig. 1 [file 44319_2024_319_MOESM14_ESM.zip › Figure 1/1E/1E.xlsx]

## Sheet: Fas2
Replicate #1
Genotype	Series	Quantification		Multinucleation ratio	D Multinucleation ratio
		Number of total cells	Number of total nuclei	nº nuclei / nº cells	(MR - mean(MR)control)
mCherry	3	46	66	1.43478	0.138986
	5	67	84	1.25373	-0.0420651
	7	70	74	1.05714	-0.238654
	9	65	71	1.09231	-0.203489
	11	16	26	1.625	0.329204
	14	36	47	1.30556	0.00975909
	17	27	41	1.51852	0.222722
	19	43	67	1.55814	0.262343
	21	66	72	1.09091	-0.204887
	23	28	34	1.21429	-0.0815107
	25	36	41	1.13889	-0.156908
	29	28	44	1.57143	0.275632
	31	27	30	1.11111	-0.184685
	33	27	36	1.33333	0.0375369
	37	46	52	1.13043	-0.165362
	39	54	59	1.09259	-0.203204
	41	31	46	1.48387	0.188075
	43	66	76	1.15152	-0.144281
	45	35	52	1.48571	0.189918
	48	30	38	1.26667	-0.0291298
	20	844		1.2958	5.55112e-17
Genotype	Series	Quantification		Multinucleation ratio	D Multinucleation ratio
		Number of total cells	Number of total nuclei	nº nuclei / nº cells	(MR - mean(MR)control)
Fas2 RNAi	3	46	54	1.17391	-0.121883
	7	42	48	1.14286	-0.152939
	14	20	23	1.15	-0.145796
	22	22	31	1.40909	0.113294
	24	36	40	1.11111	-0.184685
	26	42	45	1.07143	-0.224368
	28	25	33	1.32	0.0242035
	40	17	19	1.11765	-0.178149
	46	16	21	1.3125	0.0167035
	50	59	64	1.08475	-0.211051
	52	36	45	1.25	-0.0457965
	54	33	41	1.24242	-0.0533722
	12	394		1.19881	-0.0969866
Replicate #2
Genotype	Series	Quantification		Multinucleation ratio	D Multinucleation ratio
		Number of total cells	Number of total nuclei	nº nuclei / nº cells	(MR - mean(MR)control)
mCherry	6	43	52	1.2093	-0.0933632
	10	16	26	1.625	0.322334
	14	17	23	1.35294	0.0502757
	16	31	39	1.25806	-0.044601
	18	34	36	1.05882	-0.243842
	22	44	47	1.06818	-0.234484
	26	36	54	1.5	0.197334
	28	52	63	1.21154	-0.091127
	32	52	68	1.30769	0.0050268
	34	45	55	1.22222	-0.0804433
	36	24	34	1.41667	0.114001
	38	59	68	1.15254	-0.150123
	42	34	42	1.23529	-0.0673714
	46	21	34	1.61905	0.316382
	14	508		1.30267	3.17207e-17
Genotype	Series	Quantification		Multinucleation ratio	D Multinucleation ratio
		Number of total cells	Number of total nuclei	nº nuclei / nº cells	(MR - mean(MR)control)
Fas2 RNAi	2	66	82	1.24242	-0.0602413
	6	42	47	1.11905	-0.183618
	8	59	73	1.23729	-0.0653774
	10	20	27	1.35	0.0473345
	12	21	31	1.47619	0.173525
	18	43	50	1.16279	-0.139875
	22	24	40	1.66667	0.364001
	24	35	39	1.11429	-0.18838
	30	29	35	1.2069	-0.095769
	34	9	15	1.66667	0.364001
	40	20	30	1.5	0.197334
	44	21	25	1.19048	-0.112189
	46	22	30	1.36364	0.0609709
	13	411		1.33049	0.0278244
Replicate #3
Genotype	Series	Quantification		Multinucleation ratio	D Multinucleation ratio
		Number of total cells	Number of total nuclei	nº nuclei / nº cells	(MR - mean(MR)control)
mCherry	4	59	63	1.0678	-0.104456
	10	20	26	1.3	0.127747
	12	26	39	1.5	0.327747
	14	47	52	1.10638	-0.0658701
	16	79	92	1.16456	-0.00769607
	18	45	48	1.06667	-0.105586
	20	37	44	1.18919	0.0169362
	22	23	33	1.43478	0.26253
	24	52	55	1.05769	-0.114561
	28	36	45	1.25	0.077747
	30	22	24	1.09091	-0.0813439
	32	33	33	1	-0.172253
	40	61	67	1.09836	-0.0738924
	42	43	46	1.06977	-0.102486
	46	42	46	1.09524	-0.0770149
	48	34	43	1.26471	0.0924529
	16	659		1.17225	-5.55112e-17
Genotype	Series	Quantification		Multinucleation ratio	D Multinucleation ratio
		Number of total cells	Number of total nuclei	nº nuclei / nº cells	(MR - mean(MR)control)
Fas2 RNAi	3	26	27	1.03846	-0.133791
	5	44	44	1	-0.172253
	7	38	41	1.07895	-0.0933057
	11	48	56	1.16667	-0.00558636
	15	23	26	1.13043	-0.0418182
	17	40	44	1.1	-0.072253
	19	29	30	1.03448	-0.13777
	21	24	26	1.08333	-0.0889197
	23	48	49	1.02083	-0.15142
	25	38	42	1.10526	-0.0669899
	27	20	24	1.2	0.027747
	1	77	78	1.01299	-0.159266
	3	18	31	1.72222	0.549969
	5	42	42	1	-0.172253
	7	31	31	1	-0.172253
	9	44	46	1.04545	-0.126798
	11	10	11	1.1	-0.072253
	15	28	31	1.10714	-0.0651102
	18	628		1.10812	-0.0641292

## Sheet: Fas3
Replicate #1
Genotype	Series	Quantification		Multinucleation ratio	D Multinucleation ratio
		Number of total cells	Number of total nuclei	nº nuclei / nº cells	(MR - mean(MR)control)
mCherry	1	33	56	1.69697	0.273521
	4	68	82	1.20588	-0.217566
	6	39	66	1.69231	0.268859
	8	76	100	1.31579	-0.107659
	11	49	70	1.42857	0.0051226
	13	60	72	1.2	-0.223449
	16	42	60	1.42857	0.0051226
	18	54	72	1.33333	-0.0901155
	21	71	103	1.4507	0.0272554
	25	61	86	1.40984	-0.0136128
	27	69	80	1.15942	-0.264029
	29	25	44	1.76	0.336551
	12	647		1.42345	-9.25186e-17
Genotype	Series	Quantification		Multinucleation ratio	D Multinucleation ratio
		Number of total cells	Number of total nuclei	nº nuclei / nº cells	(MR - mean(MR)control)
Fas3 RNAi	1	101	112	1.10891	-0.314538
	3	41	63	1.53659	0.113137
	5	42	66	1.57143	0.14798
	7	58	86	1.48276	0.0593098
	9	40	69	1.725	0.301551
	11	36	49	1.36111	-0.0623377
	13	48	60	1.25	-0.173449
	15	32	59	1.84375	0.420301
	17	33	51	1.54545	0.122006
	19	75	106	1.41333	-0.0101155
	21	55	67	1.21818	-0.205267
	23	45	78	1.73333	0.309885
	25	92	100	1.08696	-0.336492
	27	64	75	1.17188	-0.251574
	14	762		1.43205	0.00859968
Replicate #2
Genotype	Series	Quantification		Multinucleation ratio	D Multinucleation ratio
		Number of total cells	Number of total nuclei	nº nuclei / nº cells	(MR - mean(MR)control)
mCherry	2	34	58	1.70588	0.142873
	7	30	47	1.56667	0.00365772
	9	12	20	1.66667	0.103658
	13	25	35	1.4	-0.163009
	15	23	30	1.30435	-0.258661
	17	53	76	1.43396	-0.129047
	20	33	49	1.48485	-0.0781605
	22	11	27	2.45455	0.891537
	24	26	29	1.11538	-0.447624
	26	26	41	1.57692	0.0139141
	33	31	46	1.48387	-0.079138
	11	304		1.56301	8.07435e-17
Genotype	Series	Quantification		Multinucleation ratio	D Multinucleation ratio
		Number of total cells	Number of total nuclei	nº nuclei / nº cells	(MR - mean(MR)control)
Fas3 RNAi	1	44	59	1.34091	-0.2221
	3	69	90	1.30435	-0.258661
	7	23	34	1.47826	-0.0847481
	9	28	37	1.32143	-0.24158
	11	40	61	1.525	-0.0380089
	13	39	45	1.15385	-0.409163
	15	58	65	1.12069	-0.442319
	17	44	62	1.40909	-0.153918
	19	52	65	1.25	-0.313009
	21	35	54	1.54286	-0.0201518
	23	23	53	2.30435	0.741339
	26	71	76	1.07042	-0.492586
	28	51	65	1.27451	-0.288499
	30	27	51	1.88889	0.32588
	32	62	74	1.19355	-0.369461
	35	49	62	1.26531	-0.297703
	41	40	48	1.2	-0.363009
	43	56	83	1.48214	-0.0808661
	18	811		1.39587	-0.167142
Replicate #3
Genotype	Series	Quantification		Multinucleation ratio	D Multinucleation ratio
		Number of total cells	Number of total nuclei	nº nuclei / nº cells	(MR - mean(MR)control)
mCherry	1	41	55	1.34146	-0.278586
	5	27	44	1.62963	0.00958045
	7	17	39	2.29412	0.674068
	10	13	24	1.84615	0.226105
	14	19	29	1.52632	-0.0937334
	18	36	56	1.55556	-0.0644936
	20	47	74	1.57447	-0.0455811
	22	17	35	2.05882	0.438774
	26	27	39	1.44444	-0.175605
	32	15	27	1.8	0.179951
	34	20	26	1.3	-0.320049
	36	26	41	1.57692	-0.0431261
	38	26	30	1.15385	-0.466203
	40	19	30	1.57895	-0.0411018
	14	350		1.62005	-1.58603e-17
Genotype	Series	Quantification		Multinucleation ratio	D Multinucleation ratio
		Number of total cells	Number of total nuclei	nº nuclei / nº cells	(MR - mean(MR)control)
Fas3 RNAi	2	20	31	1.55	-0.0700492
	3	24	39	1.625	0.00495082
	5	33	49	1.48485	-0.135201
	7	21	36	1.71429	0.0942365
	9	33	55	1.66667	0.0466175
	11	48	70	1.45833	-0.161716
	13	34	57	1.67647	0.0564214
	15	23	40	1.73913	0.119081
	17	44	78	1.77273	0.152678
	19	34	53	1.55882	-0.0612257
	21	30	51	1.7	0.0799508
	23	31	51	1.64516	0.0251121
	25	28	50	1.78571	0.165665
	27	65	86	1.32308	-0.296972
	33	13	22	1.69231	0.0722585
	15	481		1.62617	0.00612057

## Sheet: Lachesin
Replicate #1
Genotype	Series	Quantification		Multinucleation ratio	D Multinucleation ratio
		Number of total cells	Number of total nuclei	nº nuclei / nº cells	(MR - mean(MR)control)
mCherry	1	87	103	1.18391	-0.133279
	2	105	116	1.10476	-0.212425
	5	76	108	1.42105	0.103866
	7	105	125	1.19048	-0.126711
	9	73	100	1.36986	0.052676
	11	65	108	1.66154	0.344351
	13	78	121	1.55128	0.234095
	15	62	88	1.41935	0.102168
	18	47	69	1.46809	0.150898
	20	120	150	1.25	-0.067187
	22	84	122	1.45238	0.135194
	24	105	123	1.17143	-0.145758
	26	68	85	1.25	-0.067187
	28	122	139	1.13934	-0.177843
	30	81	119	1.46914	0.151949
	32	82	101	1.23171	-0.0854797
	35	89	108	1.21348	-0.103704
	37	117	150	1.28205	-0.0351357
	39	44	65	1.47727	0.160086
	41	99	121	1.22222	-0.0949648
	43	152	172	1.13158	-0.185608
	21	1861		1.31719	9.5162e-17
Genotype	Series	Quantification		Multinucleation ratio	D Multinucleation ratio
		Number of total cells	Number of total nuclei	nº nuclei / nº cells	(MR - mean(MR)control)
Lac RNAi	1	70	84	1.2	-0.117187
	4	76	85	1.11842	-0.198766
	6	80	106	1.325	0.00781298
	8	86	93	1.0814	-0.235792
	10	59	84	1.42373	0.106542
	12	96	127	1.32292	0.00572964
	14	85	113	1.32941	0.0122247
	16	98	132	1.34694	0.0297518
	18	60	76	1.26667	-0.0505204
	20	37	51	1.37838	0.0611914
	22	69	94	1.36232	0.0451318
	24	47	90	1.91489	0.597707
	26	75	108	1.44	0.122813
	28	71	98	1.38028	0.0630947
	30	76	112	1.47368	0.156497
	32	100	129	1.29	-0.027187
	34	60	109	1.81667	0.49948
	37	65	91	1.4	0.082813
	39	77	116	1.50649	0.189306
	41	98	113	1.15306	-0.164126
	20	1485		1.37651	0.0593258
Replicate #2
Genotype	Series	Quantification		Multinucleation ratio	D Multinucleation ratio
		Number of total cells	Number of total nuclei	nº nuclei / nº cells	(MR - mean(MR)control)
mCherry	2	43	54	1.25581	-0.267345
	5	17	28	1.64706	0.123899
	7	18	25	1.38889	-0.13427
	9	15	29	1.93333	0.410174
	11	21	36	1.71429	0.191126
	17	18	33	1.83333	0.310174
	28	14	28	2	0.476841
	32	22	33	1.5	-0.0231594
	34	82	103	1.2561	-0.267062
	36	25	38	1.52	-0.00315938
	38	30	37	1.23333	-0.289826
	42	46	53	1.15217	-0.370985
	44	18	32	1.77778	0.254618
	47	35	49	1.4	-0.123159
	49	17	21	1.23529	-0.287865
	15	421		1.52316	-8.88178e-17
Genotype	Series	Quantification		Multinucleation ratio	D Multinucleation ratio
		Number of total cells	Number of total nuclei	nº nuclei / nº cells	(MR - mean(MR)control)
Lac RNAi	1	10	18	1.8	0.276841
	6	19	39	2.05263	0.529472
	12	29	43	1.48276	-0.0404008
	14	21	44	2.09524	0.572079
	16	12	19	1.58333	0.060174
	18	16	28	1.75	0.226841
	24	27	40	1.48148	-0.0416779
	26	25	42	1.68	0.156841
	30	12	18	1.5	-0.0231594
	34	29	37	1.27586	-0.247297
	36	20	30	1.5	-0.0231594
	40	20	28	1.4	-0.123159
	12	240		1.63344	0.110283
Replicate #3
Genotype	Series	Quantification		Multinucleation ratio	D Multinucleation ratio
		Number of total cells	Number of total nuclei	nº nuclei / nº cells	(MR - mean(MR)control)
mCherry	4	46	67	1.45652	-0.0252028
	6	72	100	1.38889	-0.0928356
	8	57	79	1.38596	-0.0957596
	11	45	68	1.51111	0.0293866
	16	40	72	1.8	0.318276
	18	42	66	1.57143	0.0897041
	21	64	92	1.4375	-0.0442245
	24	92	125	1.3587	-0.123029
	28	95	107	1.12632	-0.355409
	30	63	93	1.47619	-0.00553402
	32	32	52	1.625	0.143276
	34	75	88	1.17333	-0.308391
	36	78	107	1.37179	-0.10993
	40	45	73	1.62222	0.140498
	42	81	118	1.45679	-0.0249344
	45	49	91	1.85714	0.375418
	47	42	78	1.85714	0.375418
	49	68	96	1.41176	-0.0699598
	51	117	148	1.26496	-0.216767
	19	1203		1.48172	-1.16866e-17
Genotype	Series	Quantification		Multinucleation ratio	D Multinucleation ratio
		Number of total cells	Number of total nuclei	nº nuclei / nº cells	(MR - mean(MR)control)
Lac RNAi	8	29	38	1.31034	-0.17138
	12	55	86	1.56364	0.0819119
	15	33	49	1.48485	0.00312399
	19	52	83	1.59615	0.114429
	21	44	68	1.54545	0.0637301
	25	44	66	1.5	0.0182755
	28	77	98	1.27273	-0.208997
	30	123	165	1.34146	-0.140261
	32	74	99	1.33784	-0.143887
	37	60	100	1.66667	0.184942
	39	39	69	1.76923	0.287506
	42	45	79	1.75556	0.273831
	12	675		1.51199	0.0302688

## Sheet: Contactin
Replicate #1
Genotype	Series	Quantification		Multinucleation ratio	D Multinucleation ratio
		Number of total cells	Number of total nuclei	nº nuclei / nº cells	(MR - mean(MR)control)
mCherry	2	17	26	1.52941	0.298688
	4	21	27	1.28571	0.0549908
	6	34	39	1.14706	-0.0836646
	9	38	51	1.34211	0.111382
	12	45	49	1.08889	-0.141835
	14	50	54	1.08	-0.150723
	16	66	80	1.21212	-0.0186023
	18	34	44	1.29412	0.0633942
	22	41	45	1.09756	-0.133162
	24	21	26	1.2381	0.00737176
	26	45	51	1.13333	-0.0973901
	28	41	53	1.29268	0.0619595
	34	32	39	1.21875	-0.0119735
	36	39	41	1.05128	-0.179441
	38	43	61	1.4186	0.187881
	40	32	39	1.21875	-0.0119735
	42	20	26	1.3	0.0692765
	44	44	53	1.20455	-0.026178
	18	663		1.23072	9.86865e-17
Genotype	Series	Quantification		Multinucleation ratio	D Multinucleation ratio
		Number of total cells	Number of total nuclei	nº nuclei / nº cells	(MR - mean(MR)control)
Cont RNAi	2	100	106	1.06	-0.170723
	4	93	104	1.11828	-0.112444
	6	51	60	1.17647	-0.0542529
	8	101	113	1.11881	-0.111912
	10	61	70	1.14754	-0.0831825
	12	51	62	1.21569	-0.0150372
	14	77	78	1.01299	-0.217736
	16	106	123	1.16038	-0.0703461
	18	85	88	1.03529	-0.195429
	20	33	43	1.30303	0.0723068
	22	58	71	1.22414	-0.00658554
	24	62	65	1.04839	-0.182336
	26	59	69	1.16949	-0.0612319
	28	79	86	1.08861	-0.142116
	30	100	103	1.03	-0.200723
	32	80	93	1.1625	-0.0682235
	34	77	87	1.12987	-0.100853
	36	58	67	1.15517	-0.0755511
	38	106	120	1.13208	-0.098648
	40	71	89	1.25352	0.0227977
	42	33	38	1.15152	-0.0792083
	44	85	93	1.09412	-0.136606
	22	1626		1.13581	-0.094911
Replicate #2
Genotype	Series	Quantification		Multinucleation ratio	D Multinucleation ratio
		Number of total cells	Number of total nuclei	nº nuclei / nº cells	(MR - mean(MR)control)
mCherry	1	43	52	1.2093	-0.0194772
	3	89	109	1.22472	-0.00406039
	5	50	60	1.2	-0.0287795
	7	88	94	1.06818	-0.160598
	9	74	93	1.25676	0.0279773
	11	45	53	1.17778	-0.0510017
	13	72	86	1.19444	-0.0343351
	16	60	62	1.03333	-0.195446
	18	94	98	1.04255	-0.186226
	20	44	66	1.5	0.271221
	22	71	88	1.23944	0.0106571
	24	29	44	1.51724	0.288462
	26	56	73	1.30357	0.0747919
	28	79	87	1.10127	-0.127514
	30	46	53	1.15217	-0.0766056
	32	86	96	1.11628	-0.1125
	34	37	53	1.43243	0.203653
	36	87	95	1.09195	-0.136825
	38	61	81	1.32787	0.0990894
	40	68	92	1.35294	0.124162
	42	103	130	1.26214	0.0333564
	21	1382		1.22878	4.65236e-16
Genotype	Series	Quantification		Multinucleation ratio	D Multinucleation ratio
		Number of total cells	Number of total nuclei	nº nuclei / nº cells	(MR - mean(MR)control)
Cont RNAi	3	92	97	1.05435	-0.174432
	5	65	68	1.04615	-0.182626
	9	86	96	1.11628	-0.1125
	11	112	114	1.01786	-0.210922
	13	46	51	1.1087	-0.120084
	15	27	28	1.03704	-0.191742
	17	86	91	1.05814	-0.17064
	19	97	100	1.03093	-0.197852
	1	108	114	1.05556	-0.173224
	3	103	107	1.03883	-0.189945
	5	54	60	1.11111	-0.117668
	10	38	53	1.39474	0.165957
	12	48	52	1.08333	-0.145446
	14	104	118	1.13462	-0.0941641
	18	48	54	1.125	-0.103779
	20	27	38	1.40741	0.178628
	22	47	51	1.08511	-0.143673
	24	46	49	1.06522	-0.163562
	26	63	75	1.19048	-0.0383033
	19	1297		1.11373	-0.115051
Replicate #3
Genotype	Series	Quantification		Multinucleation ratio	D Multinucleation ratio
		Number of total cells	Number of total nuclei	nº nuclei / nº cells	(MR - mean(MR)control)
mCherry	3	35	49	1.4	0.156172
	5	41	48	1.17073	-0.0730965
	7	37	47	1.27027	0.026442
	9	43	61	1.4186	0.174776
	11	74	86	1.16216	-0.0816661
	13	47	71	1.51064	0.26681
	15	26	30	1.15385	-0.0899821
	17	95	101	1.06316	-0.18067
	19	59	72	1.22034	-0.0234893
	24	37	43	1.16216	-0.0816661
	26	64	79	1.23438	-0.00945324
	28	34	40	1.17647	-0.0673576
	30	54	66	1.22222	-0.021606
	32	35	45	1.28571	0.0418861
	34	29	42	1.44828	0.204448
	36	39	42	1.07692	-0.166905
	38	26	37	1.42308	0.179249
	40	28	32	1.14286	-0.100971
	42	55	60	1.09091	-0.152919
	19	858		1.24383	1.75298e-16
Genotype	Series	Quantification		Multinucleation ratio	D Multinucleation ratio
		Number of total cells	Number of total nuclei	nº nuclei / nº cells	(MR - mean(MR)control)
Cont RNAi	1	55	59	1.07273	-0.171101
	3	56	58	1.03571	-0.208114
	5	44	49	1.11364	-0.130192
	9	65	70	1.07692	-0.166905
	11	95	99	1.04211	-0.201723
	13	77	85	1.1039	-0.139932
	15	56	65	1.16071	-0.0831139
	17	57	65	1.14035	-0.103477
	19	72	77	1.06944	-0.174384
	22	60	65	1.08333	-0.160495
	24	87	88	1.01149	-0.232334
	26	75	80	1.06667	-0.177162
	28	84	90	1.07143	-0.1724
	31	76	77	1.01316	-0.23067
	33	75	82	1.09333	-0.150495
	15	1034		1.077	-0.166833

## Sheet: Echinoid
Replicate #1
Genotype	Series	Quantification		Multinucleation ratio	D Multinucleation ratio
		Number of total cells	Number of total nuclei	nº nuclei / nº cells	(MR - mean(MR)control)
mCherry	2	17	26	1.52941	0.298688
	4	21	27	1.28571	0.0549908
	6	34	39	1.14706	-0.0836646
	9	38	51	1.34211	0.111382
	12	45	49	1.08889	-0.141835
	14	50	54	1.08	-0.150723
	16	66	80	1.21212	-0.0186023
	18	34	44	1.29412	0.0633942
	22	41	45	1.09756	-0.133162
	24	21	26	1.2381	0.00737176
	26	45	51	1.13333	-0.0973901
	28	41	53	1.29268	0.0619595
	34	32	39	1.21875	-0.0119735
	36	39	41	1.05128	-0.179441
	38	43	61	1.4186	0.187881
	40	32	39	1.21875	-0.0119735
	42	20	26	1.3	0.0692765
	44	44	53	1.20455	-0.026178
	18	663		1.23072	9.86865e-17
Genotype	Series	Quantification		Multinucleation ratio	D Multinucleation ratio
		Number of total cells	Number of total nuclei	nº nuclei / nº cells	(MR - mean(MR)control)
Ed RNAi	9	34	37	1.08824	-0.142488
	11	20	31	1.55	0.319277
	13	18	28	1.55556	0.324832
	15	23	30	1.30435	0.0736244
	21	41	52	1.26829	0.0375692
	23	36	49	1.36111	0.130388
	29	32	48	1.5	0.269277
	31	33	54	1.63636	0.40564
	33	36	43	1.19444	-0.036279
	35	26	34	1.30769	0.0769688
	37	52	61	1.17308	-0.0576466
	39	32	51	1.59375	0.363027
	41	54	61	1.12963	-0.101094
	46	53	61	1.15094	-0.0797801
	14	490		1.34382	0.113094
Replicate #2
Genotype	Series	Quantification		Multinucleation ratio	D Multinucleation ratio
		Number of total cells	Number of total nuclei	nº nuclei / nº cells	(MR - mean(MR)control)
mCherry	1	29	45	1.55172	0.177491
	3	20	23	1.15	-0.224233
	6	23	35	1.52174	0.147506
	8	52	61	1.17308	-0.201156
	10	43	58	1.34884	-0.0253959
	12	21	32	1.52381	0.149576
	14	70	91	1.3	-0.0742331
	16	23	42	1.82609	0.451854
	18	57	58	1.01754	-0.356689
	20	46	51	1.1087	-0.265537
	22	44	59	1.34091	-0.0333241
	24	35	40	1.14286	-0.231376
	26	31	43	1.3871	0.0128636
	28	24	39	1.625	0.250767
	30	44	62	1.40909	0.0348578
	33	38	60	1.57895	0.204714
	35	17	26	1.52941	0.155179
	37	41	54	1.31707	-0.05716
	39	69	79	1.14493	-0.229306
	41	58	79	1.36207	-0.0121642
	43	28	42	1.5	0.125767
	21	813		1.37423	1.69177e-16
Genotype	Series	Quantification		Multinucleation ratio	D Multinucleation ratio
		Number of total cells	Number of total nuclei	nº nuclei / nº cells	(MR - mean(MR)control)
Ed RNAi	1	40	64	1.6	0.225767
	3	58	93	1.60345	0.229215
	5	79	112	1.41772	0.0434884
	7	51	63	1.23529	-0.138939
	9	85	105	1.23529	-0.138939
	2	40	65	1.625	0.250767
	4	46	69	1.5	0.125767
	6	37	59	1.59459	0.220361
	8	38	52	1.36842	-0.0058121
	10	26	43	1.65385	0.279613
	12	23	42	1.82609	0.451854
	14	76	91	1.19737	-0.176865
	16	54	84	1.55556	0.181322
	18	29	50	1.72414	0.349905
	20	67	77	1.14925	-0.224979
	22	52	73	1.40385	0.029613
	24	54	79	1.46296	0.0887298
	26	53	82	1.54717	0.172937
	28	48	66	1.375	0.000766852
	30	72	112	1.55556	0.181322
	32	42	80	1.90476	0.530529
	34	63	87	1.38095	0.00671923
	36	52	76	1.46154	0.0873053
	23	1185		1.49469	0.120454
Replicate #3
Genotype	Series	Quantification		Multinucleation ratio	D Multinucleation ratio
		Number of total cells	Number of total nuclei	nº nuclei / nº cells	(MR - mean(MR)control)
mCherry	1	66	95	1.43939	0.0786358
	9	53	79	1.49057	0.129808
	11	72	100	1.38889	0.0281307
	13	40	74	1.85	0.489242
	15	41	59	1.43902	0.0782662
	17	77	85	1.1039	-0.256862
	19	62	89	1.43548	0.0747257
	21	53	65	1.22642	-0.134343
	23	42	60	1.42857	0.0678132
	25	67	81	1.20896	-0.151803
	27	43	66	1.53488	0.174126
	31	71	96	1.35211	-0.00864551
	33	38	57	1.5	0.139242
	35	85	105	1.23529	-0.125464
	37	39	42	1.07692	-0.283835
	39	66	77	1.16667	-0.194092
	41	43	54	1.25581	-0.104944
	17	958		1.36076	-1.95922e-16
Genotype	Series	Quantification		Multinucleation ratio	D Multinucleation ratio
		Number of total cells	Number of total nuclei	nº nuclei / nº cells	(MR - mean(MR)control)
Ed RNAi	5	122	151	1.2377	-0.123053
	7	23	35	1.52174	0.160981
	9	50	74	1.48	0.119242
	11	113	162	1.43363	0.0728701
	14	46	91	1.97826	0.617503
	16	42	78	1.85714	0.496385
	18	99	125	1.26263	-0.0981319
	20	57	77	1.35088	-0.00988099
	1	67	81	1.20896	-0.151803
	3	73	108	1.47945	0.118694
	9	39	44	1.12821	-0.232553
	11	42	59	1.40476	0.0440037
	13	78	96	1.23077	-0.129989
	15	30	58	1.93333	0.572575
	18	46	57	1.23913	-0.121628
	20	45	78	1.73333	0.372575
	22	48	86	1.79167	0.430908
	24	35	42	1.2	-0.160758
	26	57	86	1.50877	0.148014
	19	1112		1.47265	0.111892
Replicate #4
Genotype	Series	Quantification		Multinucleation ratio	D Multinucleation ratio
		Number of total cells	Number of total nuclei	nº nuclei / nº cells	(MR - mean(MR)control)
mCherry	2	66	88	1.33333	-0.0412464
	4	62	71	1.14516	-0.229418
	7	35	42	1.2	-0.17458
	14	63	81	1.28571	-0.0888655
	16	33	58	1.75758	0.382996
	18	26	45	1.73077	0.356189
	20	58	86	1.48276	0.108179
	22	96	100	1.04167	-0.332913
	24	26	37	1.42308	0.0484972
	26	36	56	1.55556	0.180976
	28	65	94	1.44615	0.0715741
	32	45	57	1.26667	-0.107913
	34	58	76	1.31034	-0.0642349
	36	41	56	1.36585	-0.0087261
	39	86	107	1.24419	-0.130394
	41	96	111	1.15625	-0.21833
	43	25	43	1.72	0.34542
	45	48	74	1.54167	0.167087
	47	43	46	1.06977	-0.304812
	50	53	75	1.41509	0.0405146
	20	1061		1.37458	1.22125e-16
Genotype	Series	Quantification		Multinucleation ratio	D Multinucleation ratio
		Number of total cells	Number of total nuclei	nº nuclei / nº cells	(MR - mean(MR)control)
Ed RNAi	2	37	55	1.48649	0.111907
	4	67	85	1.26866	-0.105923
	6	48	68	1.41667	0.0420869
	15	41	65	1.58537	0.210786
	19	52	65	1.25	-0.12458
	21	35	58	1.65714	0.282563
	23	52	91	1.75	0.37542
	25	46	57	1.23913	-0.135449
	1	42	71	1.69048	0.315896
	5	56	89	1.58929	0.214706
	7	66	100	1.51515	0.140572
	9	43	74	1.72093	0.34635
	12	87	99	1.13793	-0.236649
	14	65	86	1.32308	-0.0515028
	16	57	80	1.40351	0.028929
	18	49	75	1.53061	0.156032
	16	843		1.47278	0.0981966

## Sheet: Nrg line 1
Replicate #1
Genotype	Series	Quantification		Multinucleation ratio	D Multinucleation ratio
		Number of total cells	Number of total nuclei	nº nuclei / nº cells	(MR - mean(MR)control)
mCherry	5	35	48	1.37143	0.14398
	7	48	55	1.14583	-0.0816155
	10	62	71	1.14516	-0.0822875
	14	37	46	1.24324	0.0157944
	16	44	52	1.18182	-0.0456306
	20	24	34	1.41667	0.189218
	25	45	52	1.15556	-0.0718932
	27	46	70	1.52174	0.29429
	29	59	60	1.01695	-0.2105
	31	8	10	1.25	0.0225512
	37	27	36	1.33333	0.105885
	39	81	92	1.1358	-0.0916463
	41	68	74	1.08824	-0.139214
	1	26	36	1.38462	0.157167
	3	27	29	1.07407	-0.153375
	5	46	53	1.15217	-0.0752749
	7	40	50	1.25	0.0225512
	17	723		1.22745	9.14301e-17
Genotype	Series	Quantification		Multinucleation ratio	D Multinucleation ratio
		Number of total cells	Number of total nuclei	nº nuclei / nº cells	(MR - mean(MR)control)
Nrg RNAi line 1	1	55	74	1.34545	0.118006
	5	52	78	1.5	0.272551
	8	66	72	1.09091	-0.13654
	10	45	54	1.2	-0.0274488
	12	52	61	1.17308	-0.0543719
	19	28	34	1.21429	-0.0131631
	23	36	48	1.33333	0.105885
	25	54	63	1.16667	-0.0607821
	28	58	70	1.2069	-0.0205522
	1	82	101	1.23171	0.00425852
	3	20	42	2.1	0.872551
	5	38	49	1.28947	0.0620249
	11	41	54	1.31707	0.0896244
	15	59	68	1.15254	-0.0749064
	17	55	68	1.23636	0.00891484
	19	54	66	1.22222	-0.00522658
	16	795		1.29875	0.0713015
Replicate #2
Genotype	Series	Quantification		Multinucleation ratio	D Multinucleation ratio
		Number of total cells	Number of total nuclei	nº nuclei / nº cells	(MR - mean(MR)control)
mCherry	1	145	167	1.15172	-0.0266914
	3	58	73	1.25862	0.0802052
	5	103	127	1.23301	0.0545942
	7	90	119	1.32222	0.143807
	9	68	88	1.29412	0.115702
	11	94	116	1.23404	0.0556271
	13	55	70	1.27273	0.0943118
	15	91	124	1.36264	0.184222
	17	91	100	1.0989	-0.0795144
	19	100	123	1.23	0.0515845
	21	105	126	1.2	0.0215845
	23	136	153	1.125	-0.0534155
	25	117	124	1.05983	-0.118586
	27	82	93	1.13415	-0.0442692
	29	88	104	1.18182	0.00340268
	31	68	81	1.19118	0.012761
	33	82	98	1.19512	0.0167065
	35	44	54	1.22727	0.0488572
	37	96	106	1.10417	-0.0742488
	39	115	118	1.02609	-0.152329
	41	87	90	1.03448	-0.143933
	43	89	100	1.1236	-0.05482
	46	70	73	1.04286	-0.135558
	23	2074		1.17842	9.65411e-18
Genotype	Series	Quantification		Multinucleation ratio	D Multinucleation ratio
		Number of total cells	Number of total nuclei	nº nuclei / nº cells	(MR - mean(MR)control)
Nrg RNAi line 1	1	78	106	1.35897	0.180559
	3	76	77	1.01316	-0.165258
	5	74	91	1.22973	0.0513142
	7	65	85	1.30769	0.129277
	9	107	121	1.13084	-0.0475744
	11	47	73	1.55319	0.374776
	13	89	93	1.04494	-0.133472
	15	78	91	1.16667	-0.0117488
	17	88	117	1.32955	0.15113
	19	74	112	1.51351	0.335098
	21	97	109	1.12371	-0.0547042
	23	81	113	1.39506	0.216646
	25	79	104	1.31646	0.13804
	27	97	120	1.23711	0.0586979
	29	127	157	1.23622	0.057805
	31	72	107	1.48611	0.307696
	33	77	105	1.36364	0.185221
	35	62	76	1.22581	0.047391
	38	76	91	1.19737	0.0189529
	40	73	93	1.27397	0.0955571
	42	94	125	1.32979	0.151372
	21	1711		1.27779	0.0993703
Replicate #3
Genotype	Series	Quantification		Multinucleation ratio	D Multinucleation ratio
		Number of total cells	Number of total nuclei	nº nuclei / nº cells	(MR - mean(MR)control)
mCherry	6	43	52	1.2093	-0.0933632
	10	16	26	1.625	0.322334
	14	17	23	1.35294	0.0502757
	16	31	39	1.25806	-0.044601
	18	34	36	1.05882	-0.243842
	22	44	47	1.06818	-0.234484
	26	36	54	1.5	0.197334
	28	52	63	1.21154	-0.091127
	32	52	68	1.30769	0.0050268
	34	45	55	1.22222	-0.0804433
	36	24	34	1.41667	0.114001
	38	59	68	1.15254	-0.150123
	42	34	42	1.23529	-0.0673714
	46	21	34	1.61905	0.316382
	14	508		1.30267	3.17207e-17
Genotype	Series	Quantification		Multinucleation ratio	D Multinucleation ratio
		Number of total cells	Number of total nuclei	nº nuclei / nº cells	(MR - mean(MR)control)
Nrg RNAi line 1	1	79	98	1.24051	-0.0621592
	3	51	65	1.27451	-0.0281557
	5	71	92	1.29577	-0.00689086
	7	73	100	1.36986	0.0671975
	9	43	55	1.27907	-0.0235957
	11	46	60	1.30435	0.00168232
	13	62	74	1.19355	-0.109117
	15	28	47	1.67857	0.375906
	17	30	39	1.3	-0.00266551
	19	36	58	1.61111	0.308446
	21	48	57	1.1875	-0.115166
	23	51	71	1.39216	0.0894914
	25	63	85	1.34921	0.0465408
	27	66	87	1.31818	0.0155163
	29	51	69	1.35294	0.0502757
	33	48	64	1.33333	0.0306678
	37	27	44	1.62963	0.326964
	41	67	80	1.19403	-0.108636
	43	64	87	1.35938	0.0567095
	45	53	66	1.24528	-0.0573825
	47	33	46	1.39394	0.0912739
	49	84	92	1.09524	-0.207427
	22	1174		1.33628	0.0336125
Replicate #4
Genotype	Series	Quantification		Multinucleation ratio	D Multinucleation ratio
		Number of total cells	Number of total nuclei	nº nuclei / nº cells	(MR - mean(MR)control)
mCherry	4	59	63	1.0678	-0.104456
	10	20	26	1.3	0.127747
	12	26	39	1.5	0.327747
	14	47	52	1.10638	-0.0658701
	16	79	92	1.16456	-0.00769607
	18	45	48	1.06667	-0.105586
	20	37	44	1.18919	0.0169362
	22	23	33	1.43478	0.26253
	24	52	55	1.05769	-0.114561
	28	36	45	1.25	0.077747
	30	22	24	1.09091	-0.0813439
	32	33	33	1	-0.172253
	40	61	67	1.09836	-0.0738924
	42	43	46	1.06977	-0.102486
	46	42	46	1.09524	-0.0770149
	48	34	43	1.26471	0.0924529
	16	659		1.17225	-5.55112e-17
Genotype	Series	Quantification		Multinucleation ratio	D Multinucleation ratio
		Number of total cells	Number of total nuclei	nº nuclei / nº cells	(MR - mean(MR)control)
Nrg RNAi line 1	11	24	30	1.25	0.077747
	16	46	47	1.02174	-0.150514
	18	41	46	1.12195	-0.0503018
	20	54	61	1.12963	-0.0426234
	22	20	30	1.5	0.327747
	24	39	54	1.38462	0.212362
	26	22	27	1.22727	0.0550197
	30	36	41	1.13889	-0.0333641
	34	95	96	1.01053	-0.161727
	36	50	54	1.08	-0.092253
	38	40	49	1.225	0.052747
	40	43	69	1.60465	0.432398
	3	48	60	1.25	0.077747
	5	44	61	1.38636	0.214111
	7	77	90	1.16883	-0.00342186
	12	46	57	1.23913	0.0668774
	14	23	27	1.17391	0.00166001
	16	76	87	1.14474	-0.0275162
	18	32	48	1.5	0.327747
	19	856		1.23986	0.0676022

## Sheet: Nrg line 2
Replicate #1
Genotype	Series	Quantification		Multinucleation ratio	D Multinucleation ratio
		Number of total cells	Number of total nuclei	nº nuclei / nº cells	(MR - mean(MR)control)
mCherry	2	17	26	1.52941	0.298688
	4	21	27	1.28571	0.0549908
	6	34	39	1.14706	-0.0836646
	9	38	51	1.34211	0.111382
	12	45	49	1.08889	-0.141835
	14	50	54	1.08	-0.150723
	16	66	80	1.21212	-0.0186023
	18	34	44	1.29412	0.0633942
	22	41	45	1.09756	-0.133162
	24	21	26	1.2381	0.00737176
	26	45	51	1.13333	-0.0973901
	28	41	53	1.29268	0.0619595
	34	32	39	1.21875	-0.0119735
	36	39	41	1.05128	-0.179441
	38	43	61	1.4186	0.187881
	40	32	39	1.21875	-0.0119735
	42	20	26	1.3	0.0692765
	44	44	53	1.20455	-0.026178
	18	663		1.23072	9.86865e-17
Genotype	Series	Quantification		Multinucleation ratio	D Multinucleation ratio
		Number of total cells	Number of total nuclei	nº nuclei / nº cells	(MR - mean(MR)control)
Nrg RNAi line 2	1	29	36	1.24138	0.0106558
	3	28	38	1.35714	0.126419
	7	18	27	1.5	0.269277
	12	29	36	1.24138	0.0106558
	14	12	19	1.58333	0.35261
	7	16	28	1.75	0.519277
	13	28	36	1.28571	0.0549908
	15	15	21	1.4	0.169277
	17	24	38	1.58333	0.35261
	19	23	32	1.3913	0.160581
	26	19	38	2	0.769277
	28	23	37	1.6087	0.377972
	31	33	43	1.30303	0.0723068
	13	297		1.48041	0.249685
Replicate #2
Genotype	Series	Quantification		Multinucleation ratio	D Multinucleation ratio
		Number of total cells	Number of total nuclei	nº nuclei / nº cells	(MR - mean(MR)control)
mCherry	1	29	45	1.55172	0.177491
	3	20	23	1.15	-0.224233
	6	23	35	1.52174	0.147506
	8	52	61	1.17308	-0.201156
	10	43	58	1.34884	-0.0253959
	12	21	32	1.52381	0.149576
	14	70	91	1.3	-0.0742331
	16	23	42	1.82609	0.451854
	18	57	58	1.01754	-0.356689
	20	46	51	1.1087	-0.265537
	22	44	59	1.34091	-0.0333241
	24	35	40	1.14286	-0.231376
	26	31	43	1.3871	0.0128636
	28	24	39	1.625	0.250767
	30	44	62	1.40909	0.0348578
	33	38	60	1.57895	0.204714
	35	17	26	1.52941	0.155179
	37	41	54	1.31707	-0.05716
	39	69	79	1.14493	-0.229306
	41	58	79	1.36207	-0.0121642
	43	28	42	1.5	0.125767
	21	813		1.37423	1.69177e-16
Genotype	Series	Quantification		Multinucleation ratio	D Multinucleation ratio
		Number of total cells	Number of total nuclei	nº nuclei / nº cells	(MR - mean(MR)control)
Nrg RNAi line 2	8	28	57	2.03571	0.661481
	10	40	56	1.4	0.0257669
	12	63	74	1.1746	-0.19963
	14	39	62	1.58974	0.21551
	16	34	50	1.47059	0.0963551
	18	43	56	1.30233	-0.0719076
	20	60	81	1.35	-0.0242331
	22	38	68	1.78947	0.415241
	24	45	75	1.66667	0.292434
	26	46	69	1.5	0.125767
	28	33	46	1.39394	0.0197062
	30	64	94	1.46875	0.0945169
	32	36	47	1.30556	-0.0686776
	34	22	38	1.72727	0.35304
	36	69	87	1.26087	-0.113364
	38	53	72	1.35849	-0.0157426
	40	65	75	1.15385	-0.220387
	42	48	73	1.52083	0.1466
	44	76	99	1.30263	-0.0716016
	46	43	56	1.30233	-0.0719076
	20	945		1.45368	0.0794483
Replicate #3
Genotype	Series	Quantification		Multinucleation ratio	D Multinucleation ratio
		Number of total cells	Number of total nuclei	nº nuclei / nº cells	(MR - mean(MR)control)
mCherry	5	36	52	1.44444	-0.000145957
	15	86	92	1.06977	-0.374823
	23	23	38	1.65217	0.207584
	33	30	45	1.5	0.0554096
	17	23	37	1.6087	0.164105
	7	38	46	1.21053	-0.234064
	21	38	53	1.39474	-0.0498536
	29	37	53	1.43243	-0.012158
	13	29	46	1.58621	0.141616
	35	38	54	1.42105	-0.0235378
	25	45	64	1.42222	-0.0223682
	9	28	39	1.39286	-0.0517333
	19	36	50	1.38889	-0.0557015
	1	41	54	1.31707	-0.127517
	11	38	74	1.94737	0.502778
	37	40	53	1.325	-0.11959
	16	606		1.44459	-4.16334e-17
Genotype	Series	Quantification		Multinucleation ratio	D Multinucleation ratio
		Number of total cells	Number of total nuclei	nº nuclei / nº cells	(MR - mean(MR)control)
Nrg RNAi line 2	5	45	75	1.66667	0.222076
	15	72	82	1.13889	-0.305702
	23	68	88	1.29412	-0.150473
	20	50	84	1.68	0.23541
	17	34	59	1.73529	0.290704
	7	46	66	1.43478	-0.00980779
	13	47	90	1.91489	0.470303
	3	49	66	1.34694	-0.0976516
	25	30	52	1.73333	0.288743
	1	51	73	1.43137	-0.0132179
	11	101	122	1.20792	-0.23667
	27	20	30	1.5	0.0554096
	9	36	64	1.77778	0.333187
	13	649		1.52785	0.0832547

## Sheet: NrxIV
Replicate #1
Genotype	Series	Quantification		Multinucleation ratio	D Multinucleation ratio
		Number of total cells	Number of total nuclei	nº nuclei / nº cells	(MR - mean(MR)control)
mCherry	33	45	53	1.17778	-0.243094
	23	30	48	1.6	0.179128
	15	65	74	1.13846	-0.28241
	5	43	56	1.30233	-0.118546
	40	26	44	1.69231	0.271436
	29	46	63	1.36957	-0.0513065
	42	34	47	1.38235	-0.0385187
	21	27	50	1.85185	0.43098
	7	47	55	1.17021	-0.250659
	17	31	45	1.45161	0.0307412
	38	50	64	1.28	-0.140872
	25	42	55	1.30952	-0.111348
	35	16	28	1.75	0.329128
	13	37	56	1.51351	0.0926418
	27	29	34	1.17241	-0.248458
	11	33	56	1.69697	0.276098
	1	62	65	1.04839	-0.372485
	19	42	65	1.54762	0.126747
	9	24	37	1.54167	0.120795
	19	729		1.42087	3.62283e-16
Genotype	Series	Quantification		Multinucleation ratio	D Multinucleation ratio
		Number of total cells	Number of total nuclei	nº nuclei / nº cells	(MR - mean(MR)control)
NrxIV RNAi	26	37	42	1.13514	-0.285737
	36	48	81	1.6875	0.266628
	9	56	99	1.76786	0.346985
	11	56	85	1.51786	0.0969855
	18	76	96	1.26316	-0.157714
	13	66	93	1.40909	-0.0117808
	34	44	60	1.36364	-0.0572353
	24	34	53	1.55882	0.137952
	2	45	73	1.62222	0.201351
	7	75	101	1.34667	-0.074205
	38	43	69	1.60465	0.183779
	28	39	69	1.76923	0.348359
	30	42	74	1.7619	0.341033
	22	17	31	1.82353	0.402658
	32	63	89	1.4127	-0.00817327
	4	62	90	1.45161	0.0307412
	15	42	78	1.85714	0.436271
	17	845		1.55016	0.129288
Replicate #2
Genotype	Series	Quantification		Multinucleation ratio	D Multinucleation ratio
		Number of total cells	Number of total nuclei	nº nuclei / nº cells	(MR - mean(MR)control)
mCherry	30	37	58	1.56757	0.0642283
	20	41	52	1.26829	-0.235047
	7	48	69	1.4375	-0.0658393
	16	10	20	2	0.496661
	39	70	79	1.12857	-0.374768
	28	44	55	1.25	-0.253339
	41	37	56	1.51351	0.0101742
	22	23	36	1.56522	0.0618781
	14	41	63	1.53659	0.0332461
	5	17	27	1.58824	0.084896
	9	26	40	1.53846	0.0351223
	8	18	40	2.22222	0.718883
	36	17	26	1.52941	0.0260725
	11	39	51	1.30769	-0.195647
	1	55	59	1.07273	-0.430612
	3	52	80	1.53846	0.0351223
	13	65	97	1.49231	-0.0110316
	17	640		1.50334	-2.35106e-16
Genotype	Series	Quantification		Multinucleation ratio	D Multinucleation ratio
		Number of total cells	Number of total nuclei	nº nuclei / nº cells	(MR - mean(MR)control)
NrxIV RNAi	14	10	22	2.2	0.696661
	32	59	68	1.15254	-0.350797
	22	33	43	1.30303	-0.200309
	40	51	76	1.4902	-0.0131432
	6	47	57	1.21277	-0.290573
	16	32	55	1.71875	0.215411
	20	102	135	1.32353	-0.17981
	30	87	103	1.18391	-0.319431
	28	31	59	1.90323	0.399887
	38	35	47	1.34286	-0.160482
	24	58	64	1.10345	-0.399891
	34	70	88	1.25714	-0.246196
	18	43	55	1.27907	-0.22427
	8	15	20	1.33333	-0.170006
	10	29	30	1.03448	-0.468857
	36	30	47	1.56667	0.0633274
	26	39	72	1.84615	0.342815
	17	771		1.42654	-0.0768038
Replicate #3
Genotype	Series	Quantification		Multinucleation ratio	D Multinucleation ratio
		Number of total cells	Number of total nuclei	nº nuclei / nº cells	(MR - mean(MR)control)
mCherry	9	14	26	1.85714	0.561565
	11	23	29	1.26087	-0.0347088
	15	49	52	1.06122	-0.234354
	17	54	56	1.03704	-0.258541
	23	56	69	1.23214	-0.0634355
	29	21	26	1.2381	-0.0574831
	31	37	42	1.13514	-0.160443
	35	24	35	1.45833	0.162755
	37	21	37	1.7619	0.466326
	41	53	59	1.11321	-0.182371
	43	32	42	1.3125	0.0169217
	47	67	68	1.01493	-0.280653
	51	25	34	1.36	0.0644217
	13	476		1.29558	1.19562e-16
Genotype	Series	Quantification		Multinucleation ratio	D Multinucleation ratio
		Number of total cells	Number of total nuclei	nº nuclei / nº cells	(MR - mean(MR)control)
NrxIV RNAi	18	25	35	1.4	0.104422
	26	14	19	1.35714	0.0615645
	34	16	23	1.4375	0.141922
	36	22	32	1.45455	0.158967
	38	24	35	1.45833	0.162755
	41	25	32	1.28	-0.0155783
	43	23	27	1.17391	-0.121665
	45	14	27	1.92857	0.632993
	47	17	20	1.17647	-0.119108
	49	24	41	1.70833	0.412755
	51	13	22	1.69231	0.396729
	53	12	22	1.83333	0.537755
	12	229		1.4917	0.196126
Replicate #4
Genotype	Series	Quantification		Multinucleation ratio	D Multinucleation ratio
		Number of total cells	Number of total nuclei	nº nuclei / nº cells	(MR - mean(MR)control)
mCherry	1	22	36	1.63636	0.256605
	2	40	59	1.475	0.0952409
	4	47	48	1.02128	-0.358483
	6	69	98	1.42029	0.0405307
	8	57	65	1.14035	-0.239408
	10	94	114	1.21277	-0.166993
	12	33	44	1.33333	-0.0464258
	17	20	24	1.2	-0.179759
	20	44	57	1.29545	-0.0843046
	22	24	34	1.41667	0.0369076
	26	30	50	1.66667	0.286908
	28	37	63	1.7027	0.322944
	30	37	63	1.7027	0.322944
	32	45	57	1.26667	-0.113092
	34	52	80	1.53846	0.158702
	36	42	67	1.59524	0.215479
	39	58	61	1.05172	-0.328035
	41	75	87	1.16	-0.219759
	18	826		1.37976	6.16791e-17
Genotype	Series	Quantification		Multinucleation ratio	D Multinucleation ratio
		Number of total cells	Number of total nuclei	nº nuclei / nº cells	(MR - mean(MR)control)
NrxIV RNAi	1	26	44	1.69231	0.312549
	4	42	64	1.52381	0.14405
	6	23	44	1.91304	0.533284
	10	23	35	1.52174	0.14198
	12	18	26	1.44444	0.0646853
	14	19	37	1.94737	0.567609
	17	16	31	1.9375	0.557741
	19	51	80	1.56863	0.188868
	21	18	33	1.83333	0.453574
	23	55	78	1.41818	0.0384227
	25	62	102	1.64516	0.265402
	27	29	48	1.65517	0.275413
	30	62	86	1.3871	0.00733766
	32	58	96	1.65517	0.275413
	34	64	60	0.9375	-0.442259
	36	63	93	1.47619	0.0964314
	39	36	62	1.72222	0.342463
	41	34	61	1.79412	0.414359
	18	699		1.61517	0.235407
