# Supplementary material for: The Dystrophin-Dystroglycan complex ensures cytokinesis efficiency in Drosophila epithelia
Source: EMBO Rep. 2024 Nov 15;26(2):307–28. doi: 10.1038/s44319-024-00319-y (PMC11772804; doi:10.1038/s44319-024-00319-y)
Supplement: Supplementary file 14 — Source data Fig. 1 [file 44319_2024_319_MOESM14_ESM.zip › Figure 1/1D/1D.xlsx]

## Sheet: E-Cadherin line 1
Replicate #1
Genotype	Series	Quantification		Multinucleation ratio	D Multinucleation ratio
		Number of total cells	Number of total nuclei	nº nuclei / nº cells	(MR - mean(MR)control)
mCherry	34	28	43	1.53571	0.154247
	46	30	39	1.3	-0.081467
	12	55	70	1.27273	-0.10874
	3	53	60	1.13208	-0.249391
	18	20	32	1.6	0.218533
	44	52	67	1.28846	-0.0930054
	36	69	81	1.17391	-0.207554
	26	52	64	1.23077	-0.150698
	9	62	73	1.17742	-0.204048
	5	31	53	1.70968	0.32821
	40	21	34	1.61905	0.237581
	32	36	53	1.47222	0.0907553
	22	54	61	1.12963	-0.251837
	20	37	58	1.56757	0.186101
	42	35	50	1.42857	0.0471045
	16	51	80	1.56863	0.18716
	7	39	46	1.17949	-0.20198
	28	41	65	1.58537	0.203899
	38	47	60	1.2766	-0.104871
	19	813		1.38147	-7.01193e-17
Genotype	Series	Quantification		Multinucleation ratio	D Multinucleation ratio
		Number of total cells	Number of total nuclei	nº nuclei / nº cells	(MR - mean(MR)control)
ECad RNAi #1	5 (2º)	46	85	1.84783	0.466359
	19	47	63	1.34043	-0.0410414
	9	58	97	1.67241	0.290947
	11	46	56	1.21739	-0.164076
	1 (1º)	56	77	1.375	-0.00646696
	14	61	75	1.22951	-0.151959
	16	66	84	1.27273	-0.10874
	3	103	127	1.23301	-0.148457
	13	132	132	1	-0.381467
	7 (2º)	49	62	1.26531	-0.116161
	12	70	90	1.28571	-0.0957527
	7 (1º)	43	61	1.4186	0.0371377
	17	41	53	1.29268	-0.088784
	1 (2º)	63	73	1.15873	-0.222737
	18	88	96	1.09091	-0.290558
	15	42	49	1.16667	-0.2148
	5 (1º)	117	131	1.11966	-0.261809
	10	71	102	1.43662	0.0551528
	18	1199		1.30129	-0.0801784
Replicate #2
Genotype	Series	Quantification		Multinucleation ratio	D Multinucleation ratio
		Number of total cells	Number of total nuclei	nº nuclei / nº cells	(MR - mean(MR)control)
mCherry	1	87	103	1.18391	-0.133279
	2	105	116	1.10476	-0.212425
	5	76	108	1.42105	0.103866
	7	105	125	1.19048	-0.126711
	9	73	100	1.36986	0.052676
	11	65	108	1.66154	0.344351
	13	78	121	1.55128	0.234095
	15	62	88	1.41935	0.102168
	18	47	69	1.46809	0.150898
	20	120	150	1.25	-0.067187
	22	84	122	1.45238	0.135194
	24	105	123	1.17143	-0.145758
	26	68	85	1.25	-0.067187
	28	122	139	1.13934	-0.177843
	30	81	119	1.46914	0.151949
	32	82	101	1.23171	-0.0854797
	35	89	108	1.21348	-0.103704
	37	117	150	1.28205	-0.0351357
	39	44	65	1.47727	0.160086
	41	99	121	1.22222	-0.0949648
	43	152	172	1.13158	-0.185608
	21	1861		1.31719	9.5162e-17
Genotype	Series	Quantification		Multinucleation ratio	D Multinucleation ratio
		Number of total cells	Number of total nuclei	nº nuclei / nº cells	(MR - mean(MR)control)
ECad RNAi #1	1	77	96	1.24675	-0.0704338
	3	98	140	1.42857	0.111384
	5	111	164	1.47748	0.16029
	7	72	98	1.36111	0.0439241
	9	117	150	1.28205	-0.0351357
	11	132	142	1.07576	-0.241429
	13	94	133	1.41489	0.0977066
	15	98	120	1.22449	-0.0926972
	17	46	67	1.45652	0.139335
	21	64	89	1.39062	0.073438
	26	74	120	1.62162	0.304435
	28	106	142	1.33962	0.0224356
	30	117	161	1.37607	0.0588814
	32	142	188	1.32394	0.00675664
	14	1348		1.35854	0.0413493
Replicate #3
Genotype	Series	Quantification		Multinucleation ratio	D Multinucleation ratio
		Number of total cells	Number of total nuclei	nº nuclei / nº cells	(MR - mean(MR)control)
mCherry	1	40	68	1.7	0.223467
	5	22	41	1.86364	0.387103
	7	38	46	1.21053	-0.266007
	12	25	41	1.64	0.163467
	14	16	30	1.875	0.398467
	20	20	29	1.45	-0.0265329
	22	22	40	1.81818	0.341649
	25	20	30	1.5	0.0234671
	30	28	41	1.46429	-0.0122472
	34	31	31	1	-0.476533
	36	37	42	1.13514	-0.341398
	38	54	63	1.16667	-0.309866
	40	28	42	1.5	0.0234671
	42	19	22	1.15789	-0.318638
	44	24	40	1.66667	0.190134
	15	424		1.47653	-2.66454e-16
Genotype	Series	Quantification		Multinucleation ratio	D Multinucleation ratio
		Number of total cells	Number of total nuclei	nº nuclei / nº cells	(MR - mean(MR)control)
Ecad RNAi #27689	1	34	50	1.47059	-0.00594466
	3	71	110	1.5493	0.0727629
	5	80	121	1.5125	0.0359671
	7	44	74	1.68182	0.205285
	9	104	111	1.06731	-0.409225
	11	37	60	1.62162	0.145089
	13	60	93	1.55	0.0734671
	15	76	88	1.15789	-0.318638
	18	76	97	1.27632	-0.200217
	20	49	64	1.30612	-0.17041
	22	112	122	1.08929	-0.387247
	24	77	85	1.1039	-0.372637
	26	42	76	1.80952	0.332991
	28	54	61	1.12963	-0.346903
	30	125	127	1.016	-0.460533
	32	58	73	1.25862	-0.217912
	16	1099		1.35003	-0.126507

## Sheet: E-Cadherin line 2
Replicate #1
Genotype	Series	Quantification		Multinucleation ratio	D Multinucleation ratio
		Number of total cells	Number of total nuclei	nº nuclei / nº cells	(MR - mean(MR)control)
mCherry	5	35	48	1.37143	0.14398
	7	48	55	1.14583	-0.0816155
	10	62	71	1.14516	-0.0822875
	14	37	46	1.24324	0.0157944
	16	44	52	1.18182	-0.0456306
	20	24	34	1.41667	0.189218
	25	45	52	1.15556	-0.0718932
	27	46	70	1.52174	0.29429
	29	59	60	1.01695	-0.2105
	31	8	10	1.25	0.0225512
	37	27	36	1.33333	0.105885
	39	81	92	1.1358	-0.0916463
	41	68	74	1.08824	-0.139214
	1	26	36	1.38462	0.157167
	3	27	29	1.07407	-0.153375
	5	46	53	1.15217	-0.0752749
	7	40	50	1.25	0.0225512
	17	723		1.22745	9.14301e-17
Genotype	Series	Quantification		Multinucleation ratio	D Multinucleation ratio
		Number of total cells	Number of total nuclei	nº nuclei / nº cells	(MR - mean(MR)control)
ECad RNAi #2	1	100	127	1.27	0.0425512
	3	39	52	1.33333	0.105885
	5	74	93	1.25676	0.029308
	8	70	80	1.14286	-0.0845917
	10	84	85	1.0119	-0.215544
	12	80	92	1.15	-0.0774488
	14	55	67	1.21818	-0.00926698
	16	56	70	1.25	0.0225512
	19	36	37	1.02778	-0.199671
	21	92	96	1.04348	-0.183971
	23	35	43	1.22857	0.00112263
	25	76	83	1.09211	-0.135344
	27	51	76	1.4902	0.262747
	29	55	67	1.21818	-0.00926698
	31	48	58	1.20833	-0.0191155
	33	47	63	1.34043	0.112977
	35	75	94	1.25333	0.0258845
	37	61	81	1.32787	0.10042
	39	41	58	1.41463	0.187185
	41	66	79	1.19697	-0.0304791
	43	89	96	1.07865	-0.148797
	45	81	92	1.1358	-0.0916463
	47	61	80	1.31148	0.0840266
	49	41	52	1.26829	0.0408439
	51	118	132	1.11864	-0.108805
	25	1631		1.21551	-0.0119378
Replicate #2
Genotype	Series	Quantification		Multinucleation ratio	D Multinucleation ratio
		Number of total cells	Number of total nuclei	nº nuclei / nº cells	(MR - mean(MR)control)
mCherry	1	145	167	1.15172	-0.0266914
	3	58	73	1.25862	0.0802052
	5	103	127	1.23301	0.0545942
	7	90	119	1.32222	0.143807
	9	68	88	1.29412	0.115702
	11	94	116	1.23404	0.0556271
	13	55	70	1.27273	0.0943118
	15	91	124	1.36264	0.184222
	17	91	100	1.0989	-0.0795144
	19	100	123	1.23	0.0515845
	21	105	126	1.2	0.0215845
	23	136	153	1.125	-0.0534155
	25	117	124	1.05983	-0.118586
	27	82	93	1.13415	-0.0442692
	29	88	104	1.18182	0.00340268
	31	68	81	1.19118	0.012761
	33	82	98	1.19512	0.0167065
	35	44	54	1.22727	0.0488572
	37	96	106	1.10417	-0.0742488
	39	115	118	1.02609	-0.152329
	41	87	90	1.03448	-0.143933
	43	89	100	1.1236	-0.05482
	46	70	73	1.04286	-0.135558
	23	2074		1.17842	9.65411e-18
Genotype	Series	Quantification		Multinucleation ratio	D Multinucleation ratio
		Number of total cells	Number of total nuclei	nº nuclei / nº cells	(MR - mean(MR)control)
ECad RNAi #2	1	73	99	1.35616	0.177749
	3	104	113	1.08654	-0.091877
	5	106	120	1.13208	-0.04634
	7	115	129	1.12174	-0.0566764
	9	109	129	1.18349	0.00507074
	12	70	77	1.1	-0.0784155
	15	93	102	1.09677	-0.0816413
	17	110	117	1.06364	-0.114779
	19	101	113	1.11881	-0.0596036
	21	59	75	1.27119	0.0927709
	23	114	136	1.19298	0.014567
	25	94	109	1.15957	-0.018841
	2	119	135	1.13445	-0.0439617
	4	90	123	1.36667	0.188251
	6	64	86	1.34375	0.165335
	8	60	81	1.35	0.171585
	10	92	114	1.23913	0.0607149
	12	71	80	1.12676	-0.0516549
	14	166	172	1.03614	-0.142271
	16	86	89	1.03488	-0.143532
	18	69	77	1.11594	-0.0624735
	21	1965		1.17289	-0.00552496
Replicate #3
Genotype	Series	Quantification		Multinucleation ratio	D Multinucleation ratio
		Number of total cells	Number of total nuclei	nº nuclei / nº cells	(MR - mean(MR)control)
mCherry	1	54	76	1.40741	0.046485
	3	74	117	1.58108	0.220159
	6	69	103	1.49275	0.131831
	8	56	71	1.26786	-0.0930653
	10	69	75	1.08696	-0.273966
	12	86	107	1.24419	-0.116736
	14	46	53	1.15217	-0.208748
	16	12	18	1.5	0.139078
	18	52	69	1.32692	-0.0339993
	20	60	83	1.38333	0.0224109
	22	77	98	1.27273	-0.0881951
	24	30	58	1.93333	0.572411
	26	57	81	1.42105	0.0601302
	28	43	60	1.39535	0.0344264
	30	48	65	1.35417	-0.00675573
	33	73	77	1.05479	-0.306128
	35	69	80	1.15942	-0.201502
	2	43	64	1.48837	0.12745
	6	37	51	1.37838	0.017456
	8	22	29	1.31818	-0.0427406
	20	1077		1.36092	2.22045e-17
Genotype	Series	Quantification		Multinucleation ratio	D Multinucleation ratio
		Number of total cells	Number of total nuclei	nº nuclei / nº cells	(MR - mean(MR)control)
Ecad RNAi #2	1	72	96	1.33333	-0.0275891
	3	93	124	1.33333	-0.0275891
	5	58	70	1.2069	-0.154026
	8	56	78	1.39286	0.0319347
	10	74	99	1.33784	-0.0230846
	13	31	40	1.29032	-0.0705998
	16	53	64	1.20755	-0.153375
	18	48	69	1.4375	0.0765776
	20	79	115	1.4557	0.0947738
	22	49	59	1.20408	-0.156841
	24	101	119	1.17822	-0.182705
	27	117	140	1.19658	-0.164341
	29	101	126	1.24752	-0.113398
	31	107	120	1.1215	-0.239427
	35	112	122	1.08929	-0.271637
	15	1151		1.26883	-0.0920884

## Sheet: N-Cadherin
Replicate #1
Genotype	Series	Quantification		Multinucleation ratio	D Multinucleation ratio
		Number of total cells	Number of total nuclei	nº nuclei / nº cells	(MR - mean(MR)control)
mCherry	1	22	36	1.63636	0.256605
	2	40	59	1.475	0.0952409
	4	47	48	1.02128	-0.358483
	6	69	98	1.42029	0.0405307
	8	57	65	1.14035	-0.239408
	10	94	114	1.21277	-0.166993
	12	33	44	1.33333	-0.0464258
	17	20	24	1.2	-0.179759
	20	44	57	1.29545	-0.0843046
	22	24	34	1.41667	0.0369076
	26	30	50	1.66667	0.286908
	28	37	63	1.7027	0.322944
	30	37	63	1.7027	0.322944
	32	45	57	1.26667	-0.113092
	34	52	80	1.53846	0.158702
	36	42	67	1.59524	0.215479
	39	58	61	1.05172	-0.328035
	41	75	87	1.16	-0.219759
	18	826		1.37976	6.16791e-17
Genotype	Series	Quantification		Multinucleation ratio	D Multinucleation ratio
		Number of total cells	Number of total nuclei	nº nuclei / nº cells	(MR - mean(MR)control)
NCad RNAi	1	55	67	1.21818	-0.161577
	3	60	81	1.35	-0.0297591
	5	63	73	1.15873	-0.221029
	7	53	68	1.28302	-0.0967402
	9	81	86	1.06173	-0.318031
	11	39	42	1.07692	-0.302836
	13	67	94	1.40299	0.023226
	16	62	73	1.17742	-0.20234
	18	71	77	1.08451	-0.295252
	20	64	89	1.39062	0.0108659
	22	45	57	1.26667	-0.113092
	24	75	91	1.21333	-0.166426
	26	45	61	1.35556	-0.0242036
	28	78	81	1.03846	-0.341298
	30	97	109	1.12371	-0.256048
	32	75	87	1.16	-0.219759
	34	70	72	1.02857	-0.351188
	36	73	82	1.12329	-0.256471
	38	101	111	1.09901	-0.280749
	40	63	82	1.30159	-0.0781718
	42	74	82	1.10811	-0.271651
	21	1411		1.19154	-0.188216
Replicate #2
Genotype	Series	Quantification		Multinucleation ratio	D Multinucleation ratio
		Number of total cells	Number of total nuclei	nº nuclei / nº cells	(MR - mean(MR)control)
mCherry	2	54	65	1.2037	-0.395515
	4	22	47	2.13636	0.537145
	6	48	55	1.14583	-0.453386
	8	19	40	2.10526	0.506044
	10	34	49	1.44118	-0.158043
	12	54	83	1.53704	-0.062182
	15	66	89	1.34848	-0.250734
	19	11	15	1.36364	-0.235583
	21	44	67	1.52273	-0.0764917
	24	35	65	1.85714	0.257924
	26	30	38	1.26667	-0.332552
	28	28	41	1.46429	-0.134933
	30	30	49	1.63333	0.0341143
	32	20	31	1.55	-0.049219
	34	23	33	1.43478	-0.164436
	36	28	56	2	0.400781
	38	57	99	1.73684	0.137623
	40	13	27	2.07692	0.477704
	42	31	52	1.67742	0.0782003
	44	58	86	1.48276	-0.11646
	20	705		1.59922	1.11022e-16
Genotype	Series	Quantification		Multinucleation ratio	D Multinucleation ratio
		Number of total cells	Number of total nuclei	nº nuclei / nº cells	(MR - mean(MR)control)
NCad RNAi	1	85	101	1.18824	-0.410984
	3	61	81	1.32787	-0.27135
	5	50	74	1.48	-0.119219
	7	85	100	1.17647	-0.422748
	9	98	115	1.17347	-0.42575
	11	63	89	1.4127	-0.186521
	13	54	79	1.46296	-0.136256
	16	76	107	1.40789	-0.191324
	18	19	28	1.47368	-0.125535
	20	27	28	1.03704	-0.562182
	22	78	98	1.25641	-0.342809
	24	72	84	1.16667	-0.432552
	26	57	94	1.64912	0.0499038
	28	37	60	1.62162	0.0224026
	30	69	75	1.08696	-0.512262
	32	77	106	1.37662	-0.222596
	34	79	96	1.21519	-0.384029
	36	41	64	1.56098	-0.0382434
	38	110	119	1.08182	-0.517401
	40	57	92	1.61404	0.0148161
	42	44	65	1.47727	-0.121946
	44	60	76	1.26667	-0.332552
	46	110	124	1.12727	-0.471946
	23	1509		1.33222	-0.267004
Replicate #3
Genotype	Series	Quantification		Multinucleation ratio	D Multinucleation ratio
		Number of total cells	Number of total nuclei	nº nuclei / nº cells	(MR - mean(MR)control)
mCherry	1	92	111	1.20652	-0.119931
	3	82	93	1.13415	-0.192306
	5	93	118	1.26882	-0.0576356
	7	61	72	1.18033	-0.146125
	9	49	81	1.65306	0.326608
	11	73	96	1.31507	-0.0113843
	13	77	107	1.38961	0.0631576
	17	93	131	1.4086	0.0821494
	19	69	90	1.30435	-0.022105
	21	88	115	1.30682	-0.0196346
	23	78	104	1.33333	0.00688055
	25	45	74	1.64444	0.317992
	27	85	109	1.28235	-0.0440998
	29	79	102	1.29114	-0.0353135
	31	52	80	1.53846	0.212009
	34	64	75	1.17188	-0.154578
	36	72	97	1.34722	0.0207694
	38	90	99	1.1	-0.226453
	18	1342		1.32645	-3.70074e-17
Genotype	Series	Quantification		Multinucleation ratio	D Multinucleation ratio
		Number of total cells	Number of total nuclei	nº nuclei / nº cells	(MR - mean(MR)control)
NCad RNAi	1	52	70	1.34615	0.0197011
	3	45	51	1.13333	-0.193119
	5	91	110	1.20879	-0.117662
	7	75	84	1.12	-0.206453
	9	58	79	1.36207	0.0356162
	11	51	63	1.23529	-0.0911587
	13	37	48	1.2973	-0.0291555
	15	60	67	1.11667	-0.209786
	17	42	58	1.38095	0.0544996
	19	64	68	1.0625	-0.263953
	21	50	63	1.26	-0.0664528
	25	36	46	1.27778	-0.048675
	27	59	72	1.22034	-0.106114
	29	46	60	1.30435	-0.022105
	31	57	64	1.12281	-0.203646
	33	70	82	1.17143	-0.155024
	35	53	73	1.37736	0.0509057
	37	78	99	1.26923	-0.057222
	40	38	63	1.65789	0.331442
	42	75	100	1.33333	0.00688055
	20	1137		1.26288	-0.063574

## Sheet: Cad74A
Replicate #1
Genotype	Series	Quantification		Multinucleation ratio	D Multinucleation ratio
		Number of total cells	Number of total nuclei	nº nuclei / nº cells	(MR - mean(MR)control)
mCherry	11	91	118	1.2967	-0.0164029
	37	42	48	1.14286	-0.170249
	27	40	57	1.425	0.111894
	19	44	57	1.29545	-0.0176517
	9	90	105	1.16667	-0.14644
	2	75	112	1.49333	0.180227
	13	60	83	1.38333	0.0702271
	25	51	66	1.29412	-0.0189885
	35	56	80	1.42857	0.115465
	6	45	71	1.57778	0.264672
	29	45	51	1.13333	-0.179773
	39	58	73	1.25862	-0.0544855
	17	37	55	1.48649	0.17338
	21	68	69	1.01471	-0.2984
	31	53	75	1.41509	0.101988
	15	71	90	1.26761	-0.0455006
	33	64	78	1.21875	-0.0943562
	23	80	107	1.3375	0.0243938
	18	1070		1.31311	4.93432e-17
Genotype	Series	Quantification		Multinucleation ratio	D Multinucleation ratio
		Number of total cells	Number of total nuclei	nº nuclei / nº cells	(MR - mean(MR)control)
Cad74A RNAi	24	62	84	1.35484	0.0417325
	2	59	69	1.16949	-0.143615
	12	101	124	1.22772	-0.0853834
	5	79	90	1.13924	-0.173866
	10	82	112	1.36585	0.0527475
	7	80	119	1.4875	0.174394
	16 (2º)	60	80	1.33333	0.0202271
	18 (1º)	62	76	1.22581	-0.0872997
	8	77	90	1.16883	-0.144275
	22	55	74	1.34545	0.0323483
	3	80	91	1.1375	-0.175606
	13	68	83	1.22059	-0.092518
	4	56	67	1.19643	-0.116678
	9	57	81	1.42105	0.107946
	18 (2º)	75	95	1.26667	-0.0464395
	20	46	53	1.15217	-0.160932
	11	51	63	1.23529	-0.0778121
	1	71	89	1.25352	-0.0595851
	6	34	62	1.82353	0.510423
	16 (1º)	39	48	1.23077	-0.082337
	20	1294		1.28778	-0.0253264
Replicate #2
Genotype	Series	Quantification		Multinucleation ratio	D Multinucleation ratio
		Number of total cells	Number of total nuclei	nº nuclei / nº cells	(MR - mean(MR)control)
mCherry	2	63	75	1.19048	-0.0806757
	13	60	88	1.46667	0.195515
	35	45	51	1.13333	-0.137819
	25	55	66	1.2	-0.0711518
	11	46	62	1.34783	0.0766742
	27	47	75	1.59574	0.324593
	8	50	75	1.5	0.228848
	19	45	53	1.17778	-0.0933741
	15	61	64	1.04918	-0.221972
	23	67	91	1.35821	0.0870571
	33	52	68	1.30769	0.0365405
	4	45	50	1.11111	-0.160041
	17	92	100	1.08696	-0.184195
	13	728		1.27115	1.36643e-16
Genotype	Series	Quantification		Multinucleation ratio	D Multinucleation ratio
		Number of total cells	Number of total nuclei	nº nuclei / nº cells	(MR - mean(MR)control)
Cad74A RNAi	9	49	61	1.2449	-0.0262539
	11	30	37	1.23333	-0.0378185
	37	80	83	1.0375	-0.233652
	27	44	57	1.29545	0.0243027
	3	28	34	1.21429	-0.0568661
	13	88	92	1.04545	-0.225697
	25	68	85	1.25	-0.0211518
	7	54	63	1.16667	-0.104485
	17	74	83	1.12162	-0.14953
	21	67	76	1.13433	-0.136823
	31	76	78	1.02632	-0.244836
	29	51	66	1.29412	0.0229658
	15	127	142	1.11811	-0.153042
	5	22	33	1.5	0.228848
	33	35	50	1.42857	0.15742
	23	82	88	1.07317	-0.197981
	16	975		1.19899	-0.0721626
Replicate #3
Genotype	Series	Quantification		Multinucleation ratio	D Multinucleation ratio
		Number of total cells	Number of total nuclei	nº nuclei / nº cells	(MR - mean(MR)control)
mCherry	2	23	34	1.47826	0.0854166
	4	68	94	1.38235	-0.0104913
	6	43	61	1.4186	0.0257604
	8	35	53	1.51429	0.121441
	10	82	96	1.17073	-0.222113
	12	16	26	1.625	0.232156
	14	25	35	1.4	0.00715576
	16	21	32	1.52381	0.130965
	22	86	98	1.13953	-0.253309
	28	29	37	1.27586	-0.116982
	10	428		1.39284	-1.9984e-16
Genotype	Series	Quantification		Multinucleation ratio	D Multinucleation ratio
		Number of total cells	Number of total nuclei	nº nuclei / nº cells	(MR - mean(MR)control)
Cad74A RNAi	1	48	58	1.20833	-0.184511
	4	69	80	1.15942	-0.233424
	6	70	93	1.32857	-0.0642728
	8	44	55	1.25	-0.142844
	10	42	46	1.09524	-0.297606
	12	65	73	1.12308	-0.269767
	14	40	50	1.25	-0.142844
	16	34	47	1.38235	-0.0104913
	18	91	92	1.01099	-0.381855
	20	68	81	1.19118	-0.201668
	22	44	53	1.20455	-0.188299
	24	41	46	1.12195	-0.270893
	26	76	89	1.17105	-0.221792
	28	47	66	1.40426	0.0114111
	30	26	35	1.34615	-0.0466904
	15	805		1.21647	-0.17637

## Sheet: Cad87A
Replicate #1
Genotype	Series	Quantification		Multinucleation ratio	D Multinucleation ratio
		Number of total cells	Number of total nuclei	nº nuclei / nº cells	(MR - mean(MR)control)
mCherry	11	91	118	1.2967	-0.0164029
	37	42	48	1.14286	-0.170249
	27	40	57	1.425	0.111894
	19	44	57	1.29545	-0.0176517
	9	90	105	1.16667	-0.14644
	2	75	112	1.49333	0.180227
	13	60	83	1.38333	0.0702271
	25	51	66	1.29412	-0.0189885
	35	56	80	1.42857	0.115465
	6	45	71	1.57778	0.264672
	29	45	51	1.13333	-0.179773
	39	58	73	1.25862	-0.0544855
	17	37	55	1.48649	0.17338
	21	68	69	1.01471	-0.2984
	31	53	75	1.41509	0.101988
	15	71	90	1.26761	-0.0455006
	33	64	78	1.21875	-0.0943562
	23	80	107	1.3375	0.0243938
	18	1070		1.31311	4.93432e-17
Genotype	Series	Quantification		Multinucleation ratio	D Multinucleation ratio
		Number of total cells	Number of total nuclei	nº nuclei / nº cells	(MR - mean(MR)control)
Cad87A RNAi	28	55	71	1.29091	-0.0221971
	7	71	94	1.32394	0.0108375
	20	68	81	1.19118	-0.12193
	16	87	119	1.36782	0.0547099
	22	79	97	1.22785	-0.0852581
	14	57	72	1.26316	-0.0499483
	5	44	63	1.43182	0.118712
	26	41	62	1.5122	0.199089
	10	37	49	1.32432	0.0112181
	1	95	113	1.18947	-0.123633
	18	63	73	1.15873	-0.154376
	3	60	87	1.45	0.136894
	24	74	79	1.06757	-0.245539
	12	45	55	1.22222	-0.090884
	14	876		1.28723	-0.0258789
Replicate #2
Genotype	Series	Quantification		Multinucleation ratio	D Multinucleation ratio
		Number of total cells	Number of total nuclei	nº nuclei / nº cells	(MR - mean(MR)control)
mCherry	2	63	75	1.19048	-0.0806757
	13	60	88	1.46667	0.195515
	35	45	51	1.13333	-0.137819
	25	55	66	1.2	-0.0711518
	11	46	62	1.34783	0.0766742
	27	47	75	1.59574	0.324593
	8	50	75	1.5	0.228848
	19	45	53	1.17778	-0.0933741
	15	61	64	1.04918	-0.221972
	23	67	91	1.35821	0.0870571
	33	52	68	1.30769	0.0365405
	4	45	50	1.11111	-0.160041
	17	92	100	1.08696	-0.184195
	13	728		1.27115	1.36643e-16
Genotype	Series	Quantification		Multinucleation ratio	D Multinucleation ratio
		Number of total cells	Number of total nuclei	nº nuclei / nº cells	(MR - mean(MR)control)
Cad87A RNAi	6	58	67	1.15517	-0.115979
	16	86	118	1.37209	0.100941
	20	51	71	1.39216	0.121005
	30	79	101	1.27848	0.00732917
	28	62	73	1.17742	-0.0937325
	14	59	91	1.54237	0.271221
	4	50	69	1.38	0.108848
	32	59	75	1.27119	3.45976e-05
	22	47	65	1.38298	0.111827
	18	41	49	1.19512	-0.0760299
	8	57	85	1.49123	0.220076
	10	62	96	1.54839	0.277235
	26	53	62	1.16981	-0.101341
	12	85	89	1.04706	-0.224093
	24	67	75	1.1194	-0.151749
	34	77	86	1.11688	-0.154269
	16	993		1.28998	0.0188328
Replicate #3
Genotype	Series	Quantification		Multinucleation ratio	D Multinucleation ratio
		Number of total cells	Number of total nuclei	nº nuclei / nº cells	(MR - mean(MR)control)
mCherry	2	23	34	1.47826	0.0854166
	4	68	94	1.38235	-0.0104913
	6	43	61	1.4186	0.0257604
	8	35	53	1.51429	0.121441
	10	82	96	1.17073	-0.222113
	12	16	26	1.625	0.232156
	14	25	35	1.4	0.00715576
	16	21	32	1.52381	0.130965
	22	86	98	1.13953	-0.253309
	28	29	37	1.27586	-0.116982
	10	428		1.39284	-1.9984e-16
Genotype	Series	Quantification		Multinucleation ratio	D Multinucleation ratio
		Number of total cells	Number of total nuclei	nº nuclei / nº cells	(MR - mean(MR)control)
Cad87A RNAi	1	59	74	1.25424	-0.138607
	5	64	75	1.17188	-0.220969
	7	43	53	1.23256	-0.160286
	9	43	59	1.37209	-0.0207512
	11	32	45	1.40625	0.0134058
	13	43	57	1.32558	-0.0672628
	15	62	72	1.16129	-0.231554
	23	59	68	1.15254	-0.240302
	25	47	58	1.23404	-0.158802
	27	46	55	1.19565	-0.197192
	29	43	43	1	-0.392844
	31	77	100	1.2987	-0.0941429
	12	618		1.23374	-0.159109

## Sheet: Cad99C
Replicate #1
Genotype	Series	Quantification		Multinucleation ratio	D Multinucleation ratio
		Number of total cells	Number of total nuclei	nº nuclei / nº cells	(MR - mean(MR)control)
mCherry	3	58	93	1.60345	0.330495
	9	83	111	1.33735	0.0643959
	19	96	111	1.15625	-0.116704
	1	113	126	1.11504	-0.157909
	11	61	74	1.21311	-0.0598388
	27	71	108	1.52113	0.248173
	13	122	139	1.13934	-0.133609
	3	106	126	1.18868	-0.0842743
	25	91	116	1.27473	0.00177174
	1	63	77	1.22222	-0.0507313
	17	66	85	1.28788	0.0149253
	7 (1º)	84	95	1.13095	-0.142001
	31	87	100	1.14943	-0.123528
	21	87	103	1.18391	-0.0890455
	5 (2º)	89	95	1.06742	-0.205538
	29	64	97	1.51562	0.242671
	7 (2º)	89	108	1.21348	-0.0594704
	5 (1º)	74	106	1.43243	0.159479
	15	67	96	1.43284	0.159882
	23	84	107	1.27381	0.000855994
	20	1655		1.27295	-1.11022e-17
Genotype	Series	Quantification		Multinucleation ratio	D Multinucleation ratio
		Number of total cells	Number of total nuclei	nº nuclei / nº cells	(MR - mean(MR)control)
Cad99C RNAi	13	98	115	1.17347	-0.0994841
	3	117	127	1.08547	-0.187483
	35	81	106	1.30864	0.0356884
	25	71	92	1.29577	0.0228211
	9	118	120	1.01695	-0.256004
	19	90	109	1.21111	-0.0618424
	44	120	127	1.05833	-0.21462
	1	69	81	1.17391	-0.0990405
	11	94	102	1.08511	-0.187847
	27	95	101	1.06316	-0.209796
	37	102	106	1.03922	-0.233738
	5	82	89	1.08537	-0.187588
	15	82	86	1.04878	-0.224173
	23	121	129	1.06612	-0.206838
	33	105	113	1.07619	-0.196763
	41	118	121	1.02542	-0.24753
	17	72	76	1.05556	-0.217398
	7	89	100	1.1236	-0.149358
	31	100	124	1.24	-0.0329535
	21	88	103	1.17045	-0.102499
	39	111	132	1.18919	-0.0837643
	29	49	55	1.12245	-0.150505
	22	2072		1.12338	-0.149578
Replicate #2
Genotype	Series	Quantification		Multinucleation ratio	D Multinucleation ratio
		Number of total cells	Number of total nuclei	nº nuclei / nº cells	(MR - mean(MR)control)
mCherry	26	58	64	1.10345	-0.111887
	10	75	88	1.17333	-0.0420024
	8	79	89	1.12658	-0.0887534
	18	79	89	1.12658	-0.0887534
	12	56	79	1.41071	0.195379
	2	73	94	1.28767	0.0723355
	28	58	60	1.03448	-0.180853
	30	74	82	1.10811	-0.107228
	20	73	100	1.36986	0.154527
	6	39	60	1.53846	0.323126
	22	100	116	1.16	-0.0553357
	32	61	77	1.2623	0.0469594
	4	60	63	1.05	-0.165336
	14	57	72	1.26316	0.0478222
	14	942		1.21534	-1.74464e-16
Genotype	Series	Quantification		Multinucleation ratio	D Multinucleation ratio
		Number of total cells	Number of total nuclei	nº nuclei / nº cells	(MR - mean(MR)control)
Cad99C RNAi	21	83	94	1.13253	-0.0828056
	7	58	64	1.10345	-0.111887
	16	66	67	1.01515	-0.200184
	30	83	99	1.19277	-0.0225646
	5	95	108	1.13684	-0.0784936
	19	57	63	1.10526	-0.110073
	26	51	54	1.05882	-0.156512
	1	100	104	1.04	-0.175336
	11	71	77	1.08451	-0.130829
	3	60	66	1.1	-0.115336
	10	724		1.09693	-0.118402
Replicate #3
Genotype	Series	Quantification		Multinucleation ratio	D Multinucleation ratio
		Number of total cells	Number of total nuclei	nº nuclei / nº cells	(MR - mean(MR)control)
mCherry	1	44	46	1.04545	-0.17273
	3	43	55	1.27907	0.0608853
	7	42	51	1.21429	-0.00389873
	9	52	53	1.01923	-0.198954
	11	13	22	1.69231	0.474123
	13	35	55	1.57143	0.353244
	15	49	59	1.20408	-0.0141028
	17	43	51	1.18605	-0.0321379
	19	43	54	1.25581	0.0376295
	21	42	46	1.09524	-0.122946
	23	63	64	1.01587	-0.202311
	25	44	57	1.29545	0.0772701
	28	44	51	1.15909	-0.0590935
	30	52	61	1.17308	-0.0451075
	32	35	39	1.11429	-0.103899
	34	47	55	1.17021	-0.0479717
	16	691		1.21818	-4.16334e-17
Genotype	Series	Quantification		Multinucleation ratio	D Multinucleation ratio
		Number of total cells	Number of total nuclei	nº nuclei / nº cells	(MR - mean(MR)control)
Cad99C RNAi	1	30	35	1.16667	-0.0515178
	3	74	79	1.06757	-0.150617
	5	68	78	1.14706	-0.0711256
	9	35	48	1.37143	0.153244
	11	42	49	1.16667	-0.0515178
	13	50	55	1.1	-0.118184
	15	64	73	1.14062	-0.0775594
	17	29	36	1.24138	0.0231949
	19	62	64	1.03226	-0.185926
	22	27	28	1.03704	-0.181147
	10	481		1.14707	-0.0711157
Replicate #4
Genotype	Series	Quantification		Multinucleation ratio	D Multinucleation ratio
		Number of total cells	Number of total nuclei	nº nuclei / nº cells	(MR - mean(MR)control)
mCherry	3	63	81	1.28571	-0.077966
	5	66	95	1.43939	0.0757137
	8	59	91	1.54237	0.178693
	10	102	144	1.41176	0.0480845
	12	77	92	1.19481	-0.168875
	14	62	79	1.27419	-0.0894867
	16	60	83	1.38333	0.0196531
	18	57	71	1.24561	-0.118066
	20	49	70	1.42857	0.0648912
	24	29	43	1.48276	0.119078
	27	39	53	1.35897	-0.00470589
	29	60	79	1.31667	-0.0470136
	12	723		1.36368	1.85037e-17
Genotype	Series	Quantification		Multinucleation ratio	D Multinucleation ratio
		Number of total cells	Number of total nuclei	nº nuclei / nº cells	(MR - mean(MR)control)
Cad99C RNAi	1	69	78	1.13043	-0.233245
	3	46	64	1.3913	0.0276241
	5	80	88	1.1	-0.26368
	10	82	83	1.0122	-0.351485
	12	58	71	1.22414	-0.139542
	14	66	79	1.19697	-0.166711
	16	42	57	1.35714	-0.00653739
	18	111	136	1.22523	-0.138455
	20	68	82	1.20588	-0.157798
	23	50	61	1.22	-0.14368
	25	76	81	1.06579	-0.297891
	27	50	62	1.24	-0.12368
	12	798		1.19742	-0.166257

## Sheet: Cals
Replicate #1
Genotype	Series	Quantification		Multinucleation ratio	D Multinucleation ratio
		Number of total cells	Number of total nuclei	nº nuclei / nº cells	(MR - mean(MR)control)
mCherry	13	40	45	1.125	-0.142767
	24	62	75	1.20968	-0.05809
	46	53	73	1.37736	0.109591
	19	56	79	1.41071	0.142947
	44	73	92	1.26027	-0.00749346
	26	66	88	1.33333	0.0655659
	8	45	48	1.06667	-0.201101
	40	84	122	1.45238	0.184614
	32	43	53	1.23256	-0.0352093
	4	73	90	1.23288	-0.0348907
	15	56	63	1.125	-0.142767
	38	33	45	1.36364	0.0958689
	28	79	94	1.18987	-0.077894
	17	56	65	1.16071	-0.107053
	21	61	91	1.4918	0.224036
	30	60	80	1.33333	0.0655659
	42	84	92	1.09524	-0.172529
	6	64	87	1.35938	0.0916076
	18	1088		1.26777	1.72701e-16
Genotype	Series	Quantification		Multinucleation ratio	D Multinucleation ratio
		Number of total cells	Number of total nuclei	nº nuclei / nº cells	(MR - mean(MR)control)
Cals RNAi	3	54	72	1.33333	0.0655659
	24	63	103	1.63492	0.367153
	12	85	106	1.24706	-0.0207086
	26	85	111	1.30588	0.0381149
	10	103	136	1.32039	0.0526209
	1	104	121	1.16346	-0.104306
	18	75	88	1.17333	-0.0944341
	8	52	74	1.42308	0.155309
	32	86	112	1.30233	0.0345582
	22	56	89	1.58929	0.321518
	14	87	102	1.17241	-0.0953536
	5	58	77	1.32759	0.0598188
	28	92	119	1.29348	0.0257108
	20	47	69	1.46809	0.200318
	30	43	72	1.67442	0.406651
	16	48	70	1.45833	0.190566
	16	1138		1.36796	0.100194
Replicate #2
Genotype	Series	Quantification		Multinucleation ratio	D Multinucleation ratio
		Number of total cells	Number of total nuclei	nº nuclei / nº cells	(MR - mean(MR)control)
mCherry	1	77	100	1.2987	0.164809
	3	87	93	1.06897	-0.0649269
	5	78	84	1.07692	-0.0569693
	7	83	90	1.08434	-0.049555
	9	96	100	1.04167	-0.0922257
	12	71	102	1.43662	0.302727
	14	95	100	1.05263	-0.0812608
	16	137	145	1.05839	-0.0754982
	18	100	114	1.14	0.00610761
	20	107	123	1.14953	0.0156403
	22	118	144	1.22034	0.0864466
	24	94	100	1.06383	-0.0700626
	26	91	94	1.03297	-0.100925
	28	97	111	1.14433	0.0104375
	30	95	103	1.08421	-0.0496819
	32	88	95	1.07955	-0.0543469
	34	94	105	1.11702	-0.0168711
	36	78	91	1.16667	0.0327743
	38	69	90	1.30435	0.170455
	40	88	93	1.05682	-0.0770742
	20	1843		1.13389	-5.55112e-17
Genotype	Series	Quantification		Multinucleation ratio	D Multinucleation ratio
		Number of total cells	Number of total nuclei	nº nuclei / nº cells	(MR - mean(MR)control)
Cals RNAi	39	51	64	1.2549	0.12101
	6	71	80	1.12676	-0.00713182
	16	78	82	1.05128	-0.0826103
	20	67	88	1.31343	0.17954
	30	85	98	1.15294	0.0190488
	42	111	120	1.08108	-0.0528113
	28	56	75	1.33929	0.205393
	33	112	135	1.20536	0.0714648
	14	51	70	1.37255	0.238657
	22	109	124	1.13761	0.00372229
	18	29	43	1.48276	0.348866
	8	64	88	1.375	0.241108
	37	77	92	1.19481	0.0609128
	10	39	61	1.5641	0.43021
	44	109	135	1.23853	0.10464
	26	51	56	1.09804	-0.0358532
	12	83	101	1.21687	0.0829751
	24	75	84	1.12	-0.0138924
	46	106	125	1.17925	0.0453529
	35	114	131	1.14912	0.0152304
	20	1538		1.23268	0.0987916
Replicate #3
Genotype	Series	Quantification		Multinucleation ratio	D Multinucleation ratio
		Number of total cells	Number of total nuclei	nº nuclei / nº cells	(MR - mean(MR)control)
mCherry	30	71	84	1.1831	-0.0845497
	20	69	91	1.31884	0.0511923
	16	69	93	1.34783	0.0801778
	39	70	95	1.35714	0.0894946
	5	45	68	1.51111	0.243463
	22	99	122	1.23232	-0.0353251
	32	61	79	1.29508	0.0274337
	14	95	107	1.12632	-0.141333
	1	63	80	1.26984	0.00219297
	37	82	95	1.15854	-0.109112
	8	72	77	1.06944	-0.198204
	18	65	68	1.04615	-0.221494
	26	61	89	1.45902	0.191368
	10	45	59	1.31111	0.0434628
	24	132	141	1.06818	-0.199466
	12	90	104	1.15556	-0.112093
	3	48	69	1.4375	0.169852
	35	68	100	1.47059	0.20294
	18	1305		1.26765	1.4803e-16
Genotype	Series	Quantification		Multinucleation ratio	D Multinucleation ratio
		Number of total cells	Number of total nuclei	nº nuclei / nº cells	(MR - mean(MR)control)
Cals RNAi	25	37	56	1.51351	0.245865
	13	42	49	1.16667	-0.100982
	3	66	85	1.28788	0.0202305
	1	70	81	1.15714	-0.110505
	11	19	31	1.63158	0.363931
	9	19	36	1.89474	0.627089
	19	52	73	1.40385	0.136198
	23	101	131	1.29703	0.0293814
	5	35	59	1.68571	0.418066
	15	26	38	1.46154	0.19389
	30	18	28	1.55556	0.287907
	21	54	67	1.24074	-0.0269076
	28	33	58	1.75758	0.489927
	17	30	47	1.56667	0.299018
	7	27	35	1.2963	0.028648
	15	629		1.4611	0.19345

## Sheet: Kug
Replicate #1
Genotype	Series	Quantification		Multinucleation ratio	D Multinucleation ratio
		Number of total cells	Number of total nuclei	nº nuclei / nº cells	(MR - mean(MR)control)
mCherry	26	58	64	1.10345	-0.111887
	10	75	88	1.17333	-0.0420024
	8	79	89	1.12658	-0.0887534
	18	79	89	1.12658	-0.0887534
	12	56	79	1.41071	0.195379
	2	73	94	1.28767	0.0723355
	28	58	60	1.03448	-0.180853
	30	74	82	1.10811	-0.107228
	20	73	100	1.36986	0.154527
	6	39	60	1.53846	0.323126
	22	100	116	1.16	-0.0553357
	32	61	77	1.2623	0.0469594
	4	60	63	1.05	-0.165336
	14	57	72	1.26316	0.0478222
	14	942		1.21534	-1.74464e-16
Genotype	Series	Quantification		Multinucleation ratio	D Multinucleation ratio
		Number of total cells	Number of total nuclei	nº nuclei / nº cells	(MR - mean(MR)control)
Kug RNAi	12 (2º)	76	109	1.43421	0.218875
	5	57	68	1.19298	-0.0223533
	22	43	63	1.46512	0.249781
	14 (1º)	39	68	1.74359	0.528254
	20	44	62	1.40909	0.193755
	8 (2º)	45	57	1.26667	0.0513309
	1 (2º)	75	99	1.32	0.104664
	16	48	69	1.4375	0.222164
	10 (2º)	58	77	1.32759	0.11225
	28	62	97	1.56452	0.34918
	19	26	46	1.76923	0.553895
	24	85	119	1.4	0.184664
	12 (1º)	40	57	1.425	0.209664
	3	61	75	1.22951	0.0141725
	14 (2º)	18	30	1.66667	0.451331
	4	33	59	1.78788	0.572543
	1 (1º)	24	45	1.875	0.659664
	6	53	75	1.41509	0.199759
	8 (1º)	25	46	1.84	0.624664
	18	17	35	2.05882	0.843488
	26	87	107	1.22989	0.0145493
	10 (1º)	99	113	1.14141	-0.0739216
	17	52	83	1.59615	0.380818
	23	1167		1.50417	0.288834
Replicate #2
Genotype	Series	Quantification		Multinucleation ratio	D Multinucleation ratio
		Number of total cells	Number of total nuclei	nº nuclei / nº cells	(MR - mean(MR)control)
mCherry	11	91	118	1.2967	-0.0164029
	37	42	48	1.14286	-0.170249
	27	40	57	1.425	0.111894
	19	44	57	1.29545	-0.0176517
	9	90	105	1.16667	-0.14644
	2	75	112	1.49333	0.180227
	13	60	83	1.38333	0.0702271
	25	51	66	1.29412	-0.0189885
	35	56	80	1.42857	0.115465
	6	45	71	1.57778	0.264672
	29	45	51	1.13333	-0.179773
	39	58	73	1.25862	-0.0544855
	17	37	55	1.48649	0.17338
	21	68	69	1.01471	-0.2984
	31	53	75	1.41509	0.101988
	15	71	90	1.26761	-0.0455006
	33	64	78	1.21875	-0.0943562
	23	80	107	1.3375	0.0243938
	18	1070		1.31311	4.93432e-17
Genotype	Series	Quantification		Multinucleation ratio	D Multinucleation ratio
		Number of total cells	Number of total nuclei	nº nuclei / nº cells	(MR - mean(MR)control)
Kug RNAi	3	42	68	1.61905	0.305941
	12	41	74	1.80488	0.491772
	24	24	34	1.41667	0.10356
	34	46	72	1.56522	0.252111
	9	61	94	1.54098	0.227877
	36	41	58	1.41463	0.101528
	18	45	66	1.46667	0.15356
	1	72	105	1.45833	0.145227
	14	71	107	1.50704	0.193936
	32	86	131	1.52326	0.21015
	22	50	70	1.4	0.0868938
	41	36	53	1.47222	0.159116
	5	80	95	1.1875	-0.125606
	43	38	57	1.5	0.186894
	28	66	95	1.43939	0.126288
	38	38	63	1.65789	0.344789
	7	28	50	1.78571	0.472608
	16	45	65	1.44444	0.131338
	20	43	69	1.60465	0.291545
	19	953		1.51624	0.203133
Replicate #3
Genotype	Series	Quantification		Multinucleation ratio	D Multinucleation ratio
		Number of total cells	Number of total nuclei	nº nuclei / nº cells	(MR - mean(MR)control)
mCherry	2	63	75	1.19048	-0.0806757
	13	60	88	1.46667	0.195515
	35	45	51	1.13333	-0.137819
	25	55	66	1.2	-0.0711518
	11	46	62	1.34783	0.0766742
	27	47	75	1.59574	0.324593
	8	50	75	1.5	0.228848
	19	45	53	1.17778	-0.0933741
	15	61	64	1.04918	-0.221972
	23	67	91	1.35821	0.0870571
	33	52	68	1.30769	0.0365405
	4	45	50	1.11111	-0.160041
	17	92	100	1.08696	-0.184195
	13	728		1.27115	1.36643e-16
Genotype	Series	Quantification		Multinucleation ratio	D Multinucleation ratio
		Number of total cells	Number of total nuclei	nº nuclei / nº cells	(MR - mean(MR)control)
Kug RNAi	24	45	69	1.53333	0.262181
	12	32	56	1.75	0.478848
	35	29	55	1.89655	0.6254
	37	48	64	1.33333	0.0621815
	18	60	96	1.6	0.328848
	8	49	74	1.5102	0.239052
	26	46	83	1.80435	0.533196
	10	35	58	1.65714	0.385991
	41	52	67	1.28846	0.0173097
	33	63	93	1.47619	0.205039
	22	56	97	1.73214	0.460991
	14	40	51	1.275	0.00384816
	4	70	92	1.31429	0.0431339
	20	66	100	1.51515	0.244
	6	84	100	1.19048	-0.0806757
	16	48	76	1.58333	0.312181
	39	30	53	1.76667	0.495515
	29	38	64	1.68421	0.413059
	31	34	50	1.47059	0.199436
	19	925		1.54639	0.275239
