# Supplementary material for: The Dystrophin-Dystroglycan complex ensures cytokinesis efficiency in Drosophila epithelia
Source: EMBO Rep. 2024 Nov 15;26(2):307–28. doi: 10.1038/s44319-024-00319-y (PMC11772804; doi:10.1038/s44319-024-00319-y)
Supplement: Supplementary file 14 — Source data Fig. 1 [file 44319_2024_319_MOESM14_ESM.zip › Figure 1/1C/1C.xlsx]

## Sheet: UAS-Ecad - WT background
Replicate #1
Genotype	Series	Quantification		Multinucleation ratio
		Number of total cells	Number of total nuclei	nº nuclei / nº cells
UAS-ECad	2	44	44	1
	12	93	94	1.01075
	20	75	75	1
	22	70	70	1
	24	108	108	1
	26	61	61	1
	28	106	106	1
	30	61	61	1
	32	89	89	1
	34	140	142	1.01429
	36	114	114	1
	38	108	110	1.01852
	40	134	135	1.00746
	42	128	128	1
	44	97	97	1
	15	1428		1.0034
Replicate #2
Genotype	Series	Quantification		Multinucleation ratio
		Number of total cells	Number of total nuclei	nº nuclei / nº cells
UAS-ECad	1	64	64	1
	3	87	87	1
	5	63	63	1
	7	93	93	1
	9	102	104	1.01961
	11	92	93	1.01087
	13	119	119	1
	15	90	90	1
	17	48	49	1.02083
	19	75	75	1
	21	49	50	1.02041
	23	104	108	1.03846
	25	124	124	1
	27	109	109	1
	31	103	103	1
	33	43	44	1.02326
	37	60	60	1
	39	94	94	1
	41	84	84	1
	19	1603		1.00702
Replicate #3
Genotype	Series	Quantification		Multinucleation ratio
		Number of total cells	Number of total nuclei	nº nuclei / nº cells
UAS-ECad	1	98	98	1
	3	68	68	1
	5	78	78	1
	7	90	91	1.01111
	14	98	98	1
	16	117	117	1
	18	90	90	1
	20	96	96	1
	22	71	71	1
	25	69	69	1
	27	102	104	1.01961
	29	96	96	1
	32	79	79	1
	36	102	102	1
	38	106	106	1
	40	100	100	1
	42	104	104	1
	44	64	64	1
	46	76	76	1
	19	1704		1.00162

## Sheet: UAS-Ecad - Ani RNAi
Replicate #1
Genotype	Series	Quantification		Multinucleation ratio
		Number of total cells	Number of total nuclei	nº nuclei / nº cells
mCherry	5	35	48	1.37143
	7	48	55	1.14583
	10	62	71	1.14516
	14	37	46	1.24324
	16	44	52	1.18182
	20	24	34	1.41667
	25	45	52	1.15556
	27	46	70	1.52174
	29	59	60	1.01695
	31	8	10	1.25
	37	27	36	1.33333
	39	81	92	1.1358
	41	68	74	1.08824
	1	26	36	1.38462
	3	27	29	1.07407
	5	46	53	1.15217
	7	40	50	1.25
	17	723		1.22745
Genotype	Series	Quantification		Multinucleation ratio
		Number of total cells	Number of total nuclei	nº nuclei / nº cells
UAS-ECad	3	125	142	1.136
	6	13	22	1.69231
	9	64	86	1.34375
	15	87	109	1.25287
	17	53	59	1.11321
	19	16	21	1.3125
	22	15	20	1.33333
	24	89	96	1.07865
	26	51	64	1.2549
	28	46	49	1.06522
	3	57	79	1.38596
	5	85	104	1.22353
	7	18	22	1.22222
	9	39	47	1.20513
	11	46	61	1.32609
	13	43	52	1.2093
	19	37	62	1.67568
	17	884		1.28416
Replicate #2
Genotype	Series	Quantification		Multinucleation ratio
		Number of total cells	Number of total nuclei	nº nuclei / nº cells
mCherry	1	145	167	1.15172
	3	58	73	1.25862
	5	103	127	1.23301
	7	90	119	1.32222
	9	68	88	1.29412
	11	94	116	1.23404
	13	55	70	1.27273
	15	91	124	1.36264
	17	91	100	1.0989
	19	100	123	1.23
	21	105	126	1.2
	23	136	153	1.125
	25	117	124	1.05983
	27	82	93	1.13415
	29	88	104	1.18182
	31	68	81	1.19118
	33	82	98	1.19512
	35	44	54	1.22727
	37	96	106	1.10417
	39	115	118	1.02609
	41	87	90	1.03448
	43	89	100	1.1236
	46	70	73	1.04286
	23	2074		1.17842
Genotype	Series	Quantification		Multinucleation ratio
		Number of total cells	Number of total nuclei	nº nuclei / nº cells
UAS-ECad	1	73	87	1.19178
	5	83	110	1.3253
	7	47	82	1.74468
	9	92	109	1.18478
	11	105	129	1.22857
	13	81	103	1.2716
	15	38	43	1.13158
	17	50	78	1.56
	19	78	81	1.03846
	21	68	85	1.25
	23	50	108	2.16
	25	62	83	1.33871
	27	61	90	1.47541
	29	83	132	1.59036
	14	971		1.39223
Replicate #3
Genotype	Series	Quantification		Multinucleation ratio
		Number of total cells	Number of total nuclei	nº nuclei / nº cells
mCherry	1	54	76	1.40741
	3	74	117	1.58108
	6	69	103	1.49275
	8	56	71	1.26786
	10	69	75	1.08696
	12	86	107	1.24419
	14	46	53	1.15217
	16	12	18	1.5
	18	52	69	1.32692
	20	60	83	1.38333
	22	77	98	1.27273
	24	30	58	1.93333
	26	57	81	1.42105
	28	43	60	1.39535
	30	48	65	1.35417
	33	73	77	1.05479
	35	69	80	1.15942
	2	43	64	1.48837
	6	37	51	1.37838
	8	22	29	1.31818
	20	1077		1.36092
Genotype	Series	Quantification		Multinucleation ratio
		Number of total cells	Number of total nuclei	nº nuclei / nº cells
UAS-ECad	3	77	87	1.12987
	5	74	97	1.31081
	7	46	61	1.32609
	9	52	73	1.40385
	11	45	77	1.71111
	13	44	63	1.43182
	16	60	89	1.48333
	18	96	133	1.38542
	20	99	130	1.31313
	22	47	81	1.7234
	24	38	59	1.55263
	26	54	87	1.61111
	29	38	59	1.55263
	31	42	58	1.38095
	33	60	85	1.41667
	35	54	88	1.62963
	37	30	49	1.63333
	39	42	57	1.35714
	41	22	36	1.63636
	43	26	44	1.69231
	45	46	74	1.6087
	21	1092		1.49001
