# Supplementary material for: The Dystrophin-Dystroglycan complex ensures cytokinesis efficiency in Drosophila epithelia
Source: EMBO Rep. 2024 Nov 15;26(2):307–28. doi: 10.1038/s44319-024-00319-y (PMC11772804; doi:10.1038/s44319-024-00319-y)
Supplement: Supplementary file 15 — Source data Fig. 2 [file 44319_2024_319_MOESM15_ESM.zip]

Archive with 48 entries (43 files):
- Figure 2/
- __MACOSX/._Figure 2
- Figure 2/.DS_Store
- __MACOSX/Figure 2/._.DS_Store
- Figure 2/2C/
- __MACOSX/Figure 2/._2C
- Figure 2/2D/
- __MACOSX/Figure 2/._2D
- Figure 2/2E/
- __MACOSX/Figure 2/._2E
- Figure 2/2B/
- __MACOSX/Figure 2/._2B
- Figure 2/2C/DysE17_AniRNAi.tif
- __MACOSX/Figure 2/2C/._DysE17_AniRNAi.tif
- Figure 2/2C/DysE17.tif
- __MACOSX/Figure 2/2C/._DysE17.tif
- Figure 2/2C/DysMI025024_AniRNAi.tif
- __MACOSX/Figure 2/2C/._DysMI025024_AniRNAi.tif
- Figure 2/2C/DysMI025024.tif
- __MACOSX/Figure 2/2C/._DysMI025024.tif
- Figure 2/2C/AniRNAi.tif
- __MACOSX/Figure 2/2C/._AniRNAi.tif
- Figure 2/2D/Control_endofconstriction.tif
- __MACOSX/Figure 2/2D/._Control_endofconstriction.tif
- Figure 2/2D/.DS_Store
- __MACOSX/Figure 2/2D/._.DS_Store
- Figure 2/2D/DysMI025024_ringconstriction.tif
- __MACOSX/Figure 2/2D/._DysMI025024_ringconstriction.tif
- Figure 2/2D/Control_metaphase.tif
- __MACOSX/Figure 2/2D/._Control_metaphase.tif
- Figure 2/2D/DysMI025024_metaphase.tif
- __MACOSX/Figure 2/2D/._DysMI025024_metaphase.tif
- Figure 2/2D/DysMI024025_endofconstriction.tif
- __MACOSX/Figure 2/2D/._DysMI024025_endofconstriction.tif
- Figure 2/2D/DysE17_endofconstriction.tif
- __MACOSX/Figure 2/2D/._DysE17_endofconstriction.tif
- Figure 2/2D/Control_ringconstriction.tif
- __MACOSX/Figure 2/2D/._Control_ringconstriction.tif
- Figure 2/2D/DysE17_metaphase.tif
- __MACOSX/Figure 2/2D/._DysE17_metaphase.tif
- Figure 2/2D/DysE17_ringconstriction.tif
- __MACOSX/Figure 2/2D/._DysE17_ringconstriction.tif
- Figure 2/2E/2E.xlsx
- __MACOSX/Figure 2/2E/._2E.xlsx
- Figure 2/2B/.DS_Store
- __MACOSX/Figure 2/2B/._.DS_Store
- Figure 2/2B/2B.xlsx
- __MACOSX/Figure 2/2B/._2B.xlsx
