# Supplementary material for: The Dystrophin-Dystroglycan complex ensures cytokinesis efficiency in Drosophila epithelia
Source: EMBO Rep. 2024 Nov 15;26(2):307–28. doi: 10.1038/s44319-024-00319-y (PMC11772804; doi:10.1038/s44319-024-00319-y)
Supplement: Supplementary file 15 — Source data Fig. 2 [file 44319_2024_319_MOESM15_ESM.zip › Figure 2/2E/2E.xlsx]

## Sheet: Control vs DysMI025024
Genotype	Cell	Background metaphase	Background midconstriction	Metaphase cortex intensity	Cytokinetic ring intensity 1	Cytokinetic ring intensity 2	Cytokinetic ring intensity average	Cytokinetic ring intensity normalized to background	Cortex intensity normalized to background
tj-Gal4/UASp-mRFP-Anillin; +/+	1	9532.98	8923.89	17958.9	32084.2	28551.7	30318	21394.1	8425.93
	2	7730.09	7887.59	13505.7	22659.9	25728	24193.9	16306.3	5775.59
	3	10407	9316.64	15116.4	27268	19306.3	23287.1	13970.5	4709.33
	4	9542.61	9601.51	18396.9	23805.5	33558	28681.7	19080.2	8854.29
	5	9651.98	11871	17645.3	31051.7	27574.4	29313.1	17442	7993.37
	6	11516	10365.3	20106.4	29872.7	34642	32257.3	21892.1	8590.35
	7	10369.6	12263	25158.2	40230.8	56390.3	48310.5	36047.5	14788.6
	8	8879.86	9901.71	13157.7	29713	15967	22840	12938.3	4277.8
	9	9068.51	9325.84	13435.3	23828.2	21283.5	22555.9	13230	4366.83
								19144.6	7531.34
Genotype	Cell	Background metaphase	Background midconstriction	Metaphase cortex intensity	Cytokinetic ring intensity 1	Cytokinetic ring intensity 2	Cytokinetic ring intensity average	Cytokinetic ring intensity normalized to background	Cortex intensity normalized to background
tj-Gal4/UASp-mRFP-Anillin; DysMI025024/Df	1	5724.61	6764.31	12973.2	22354.8	27378	24866.4	18102.1	7248.61
	2	8300.56	8935.26	18461.1	38569.6	35800.7	37185.2	28249.9	10160.5
	3	16960.7	15415	30847	64101.7	60426.5	62264.1	46849.1	13886.2
	4	11534	11011.9	20475.2	34005.2	29008	31506.6	20494.7	8941.18
	5	9083.69	9664.5	16085.5	24086.5	27559.3	25822.9	16158.4	7001.85
	6	12516.9	12283.9	20282.7	34824.1	42331	38577.6	26293.6	7765.81
	7	12818.1	14420.6	19788.7	30919.7	34384.6	32652.2	18231.6	6970.56
	8	12223	13440.4	20289.4	29040.9	37422.6	33231.8	19791.4	8066.43
	9	12730	11267.9	22442.1	35721.4	34785.7	35253.6	23985.7	9712.07
	10	10649.4	10584.2	16847.7	36579.1	37361.7	36970.4	26386.2	6198.28
	11	6591.21	7310.07	11622.9	23438.1	29324.2	26381.2	19071.1	5031.64
	12	19677.8	18735.7	27406.2	34435.5	39061.7	36748.6	18012.9	7728.35
	13	10850.9	10571.5	17662.6	27762.7	28926.9	28344.8	17773.2	6811.7
	14	12763	11557.2	17095.3	23246.7	29827.2	26536.9	14979.7	4332.31
								22455.7	7846.82

## Sheet: Control vs DysE17
Genotype	Cell	Background metaphase	Background midconstriction	Metaphase cortex intensity	Cytokinetic ring intensity 1	Cytokinetic ring intensity 2	Cytokinetic ring intensity average	Cytokinetic ring intensity normalized to background	Cortex intensity normalized to background
tj-Gal4/UASp-mRFP-Anillin; +/+	1	7486.27	6245.31	17997.1	33251.6	35941.5	34596.6	28351.2	10510.9
	2	5705.34	5857.39	16466	41405.8	32225.6	36815.7	30958.3	10760.6
	3	5520.01	6391.15	17634.5	21873.6	30683.9	26278.8	19887.6	12114.5
	4	8166.11	9574.39	15653.2	36614.5	35409.6	36012.1	26437.7	7487.09
	5	6918.01	8205.91	16325.8	29740.2	21844.6	25792.4	17586.5	9407.76
	6	6447.94	6862.39	15098.7	26974.7	25177.6	26076.1	19213.8	8650.73
	7	8938.7	10299.8	18503	42718.1	26008.5	34363.3	24063.5	9564.33
	8	16275.2	14864.5	25931.5	57584.5	48812.4	53198.5	38333.9	9656.27
	9	16383.8	16193.1	23055.6	54591.3	55951.7	55271.5	39078.4	6671.82
								27101.2	9424.89
Genotype	Cell	Background metaphase	Background midconstriction	Metaphase cortex intensity	Cytokinetic ring intensity 1	Cytokinetic ring intensity 2	Cytokinetic ring intensity average	Cytokinetic ring intensity normalized to background	Cortex intensity normalized to background
tj-Gal4/UASp-mRFP-Anillin; DysE17/Df	1	14061.5	10630.5	20902.9	38698	24175.1	31436.6	20806	6841.41
	2	9916.14	9427.31	16242.1	20320.1	26155.2	23237.7	13810.4	6326
	3	14486.2	15323.7	24394.5	54236.8	48450	51343.4	36019.7	9908.28
	4	10193.1	10849.3	16950.9	28201.8	27526.1	27863.9	17014.7	6757.82
	5	11685.7	10722.7	21195.4	32965.3	39287.6	36126.4	25403.7	9509.73
	6	14644.6	14407.5	24407.5	36282	48512.7	42397.3	27989.8	9762.86
	7	9229.76	9161.64	15785.6	30380	23455.4	26917.7	17756	6555.88
	8	7781.54	8775.5	14302.9	26048.8	29615	27831.9	19056.4	6521.32
								22232.1	7772.91
