# Supplementary material for: The Dystrophin-Dystroglycan complex ensures cytokinesis efficiency in Drosophila epithelia
Source: EMBO Rep. 2024 Nov 15;26(2):307–28. doi: 10.1038/s44319-024-00319-y (PMC11772804; doi:10.1038/s44319-024-00319-y)
Supplement: Supplementary file 15 — Source data Fig. 2 [file 44319_2024_319_MOESM15_ESM.zip › Figure 2/2B/2B.xlsx]

## Sheet: DysMinos 
Replicate #1
Genotype	Series	Number of mononucleated cells	Number of multinucleated cells	Number of total cells	% of multinucleated cells
tj-Gal4, ECad:GFP/+; DysMI025024/Df	1	107	0	107	0
	3	70	0	70	0
	5	101	2	103	1.94175
	7	58	0	58	0
	9	84	0	84	0
	11	70	0	70	0
	13	98	2	100	2
	15	97	2	99	2.0202
	18	106	0	106	0
	20	138	1	139	0.719424
	22	104	0	104	0
	24	85	0	85	0
	26	48	0	48	0
	28	69	0	69	0
	30	59	0	59	0
	32	61	0	61	0
	34	68	0	68	0
	36	107	0	107	0
	38	81	0	81	0
	19			1618	0.351651
Replicate #2
Genotype	Series	Number of mononucleated cells	Number of multinucleated cells	Number of total cells	% of multinucleated cells
tj-Gal4, ECad:GFP/+; DysMI025024/Df	1	136	1	137	0.729927
	3	125	1	126	0.793651
	5	130	1	131	0.763359
	7	130	1	131	0.763359
	9	127	3	130	2.30769
	11	127	1	128	0.78125
	15	159	1	160	0.625
	17	136	0	136	0
	19	117	0	117	0
	21	156	1	157	0.636943
	23	124	2	126	1.5873
	25	141	1	142	0.704225
	27	113	1	114	0.877193
	29	118	5	123	4.06504
	31	176	0	176	0
	33	136	1	137	0.729927
	35	127	0	127	0
	17			2298	0.903816

## Sheet: AniRNAi vs DysMinos + Ani RNAi
Replicate #1
Genotype	Series	Number of mononucleated cells	Number of multinucleated cells	Number of total cells	% of multinucleated cells
tj-Gal4, ECad:GFP/UAS-Ani RNAi	4	29	24	53	45.283
	6	14	18	32	56.25
	8	16	29	45	64.4444
	12	35	20	55	36.3636
	16	28	25	53	47.1698
	18	24	21	45	46.6667
	24	23	19	42	45.2381
	27	15	17	32	53.125
	29	34	12	46	26.087
	31	30	17	47	36.1702
	33	6	35	41	85.3659
	37	27	21	48	43.75
	39	12	18	30	60
	43	19	36	55	65.4545
	45	14	31	45	68.8889
	15			669	52.0171
Genotype	Series	Number of mononucleated cells	Number of multinucleated cells	Number of total cells	% of multinucleated cells
tj-Gal4, ECad:GFP/UAS-Ani RNAi; DysMI025024/Df	1	2	21	23	91.3043
	3	0	29	29	100
	5	1	25	26	96.1538
	7	1	20	21	95.2381
	9	0	25	25	100
	11	0	19	19	100
	13	0	18	18	100
	15	2	25	27	92.5926
	17	0	21	21	100
	19	5	17	22	77.2727
	21	0	31	31	100
	23	1	17	18	94.4444
	25	0	14	14	100
	27	3	28	31	90.3226
	29	2	16	18	88.8889
	31	0	17	17	100
	33	2	19	21	90.4762
	35	8	20	28	71.4286
	37	3	12	15	80
	39	1	21	22	95.4545
	41	0	18	18	100
	21			464	93.5037
Replicate #2
Genotype	Series	Number of mononucleated cells	Number of multinucleated cells	Number of total cells	% of multinucleated cells
tj-Gal4, ECad:GFP/UAS-Ani RNAi	3	18	25	43	58.1395
	5	31	27	58	46.5517
	7	26	17	43	39.5349
	9	10	27	37	72.973
	11	26	18	44	40.9091
	13	35	34	69	49.2754
	15	39	15	54	27.7778
	17	14	26	40	65
	19	51	19	70	27.1429
	21	39	47	86	54.6512
	23	46	33	79	41.7722
	25	9	15	24	62.5
	27	24	23	47	48.9362
	29	49	22	71	30.9859
	31	40	15	55	27.2727
	33	35	32	67	47.7612
	35	13	35	48	72.9167
	37	29	20	49	40.8163
	39	33	30	63	47.619
	41	64	24	88	27.2727
	43	15	24	39	61.5385
	21			1174	47.207
Genotype	Series	Number of mononucleated cells	Number of multinucleated cells	Number of total cells	% of multinucleated cells
tj-Gal4, ECad:GFP/UAS-Ani RNAi; DysMI025024/Df	1	3	18	21	85.7143
	3	0	23	23	100
	5	2	18	20	90
	7	1	40	41	97.561
	9	4	19	23	82.6087
	11	0	32	32	100
	13	4	25	29	86.2069
	19	3	29	32	90.625
	21	2	21	23	91.3043
	23	0	25	25	100
	25	4	16	20	80
	27	5	20	25	80
	29	1	26	27	96.2963
	31	3	16	19	84.2105
	33	4	25	29	86.2069
	35	1	44	45	97.7778
	37	6	33	39	84.6154
	39	13	21	34	61.7647
	43	7	31	38	81.5789
	19			545	88.2353
Replicate #3
Genotype	Series	Number of mononucleated cells	Number of multinucleated cells	Number of total cells	% of multinucleated cells
tj-Gal4, ECad:GFP/UAS-Ani RNAi	1	19	25	44	56.8182
	3	32	34	66	51.5152
	5	32	23	55	41.8182
	7	13	42	55	76.3636
	9	37	33	70	47.1429
	11	24	40	64	62.5
	13	8	24	32	75
	15	4	33	37	89.1892
	17	26	20	46	43.4783
	19	22	31	53	58.4906
	21	6	40	46	86.9565
	23	56	22	78	28.2051
	25	10	27	37	72.973
	28	26	48	74	64.8649
	30	18	29	47	61.7021
	32	13	30	43	69.7674
	34	31	35	66	53.0303
	36	25	23	48	47.9167
	38	14	30	44	68.1818
	40	9	26	35	74.2857
	42	38	10	48	20.8333
	21			1088	59.573
Genotype	Series	Number of mononucleated cells	Number of multinucleated cells	Number of total cells	% of multinucleated cells
tj-Gal4, ECad:GFP/UAS-Ani RNAi; DysMI025024/Df	4	7	49	56	87.5
	8	4	20	24	83.3333
	14	5	33	38	86.8421
	16	0	39	39	100
	18	8	22	30	73.3333
	22	3	28	31	90.3226
	24	5	21	26	80.7692
	26	3	51	54	94.4444
	28	9	28	37	75.6757
	30	12	20	32	62.5
	32	14	21	35	60
	34	3	20	23	86.9565
	36	13	23	36	63.8889
	38	7	26	33	78.7879
	40	22	19	41	46.3415
	42	7	26	33	78.7879
	16			568	78.0927

## Sheet: DysE17 
Replicate #1
Genotype	Series	Number of mononucleated cells	Number of multinucleated cells	Number of total cells	% of multinucleated cells
tj-Gal4, ECad:GFP/+; DysE17/Df	1	89	0	89	0
	4	90	3	93	3.22581
	6	118	1	119	0.840336
	9	86	1	87	1.14943
	11	124	0	124	0
	13	80	0	80	0
	15	71	3	74	4.05405
	17	110	6	116	5.17241
	19	133	0	133	0
	21	73	2	75	2.66667
	23	106	4	110	3.63636
	25	80	0	80	0
	27	102	3	105	2.85714
	29	78	0	78	0
	31	80	3	83	3.61446
	15			1446	1.81444

## Sheet: Ani RNAi vs DysE17 + AniRNAi
Replicate #1
Genotype	Series	Number of mononucleated cells	Number of multinucleated cells	Number of total cells	% of multinucleated cells
tj-Gal4, ECad:GFP/UAS-Ani RNAi	4	29	24	53	45.283
	6	14	18	32	56.25
	8	16	29	45	64.4444
	12	35	20	55	36.3636
	16	28	25	53	47.1698
	18	24	21	45	46.6667
	24	23	19	42	45.2381
	27	15	17	32	53.125
	29	34	12	46	26.087
	31	30	17	47	36.1702
	33	6	35	41	85.3659
	37	27	21	48	43.75
	39	12	18	30	60
	43	19	36	55	65.4545
	45	14	31	45	68.8889
	15			669	52.0171
Genotype	Series	Number of mononucleated cells	Number of multinucleated cells	Number of total cells	% of multinucleated cells
tj-Gal4, ECad:GFP/UAS-Ani RNAi; DysE17/Df	1	10	19	29	65.5172
	3	4	38	42	90.4762
	5	2	39	41	95.122
	7	4	44	48	91.6667
	9	3	20	23	86.9565
	11	6	21	27	77.7778
	16	4	37	41	90.2439
	18	5	37	42	88.0952
	20	0	23	23	100
	22	2	15	17	88.2353
	24	3	44	47	93.617
	26	10	21	31	67.7419
	12			411	86.2875
Replicate #2
Genotype	Series	Number of mononucleated cells	Number of multinucleated cells	Number of total cells	% of multinucleated cells
tj-Gal4, ECad:GFP/UAS-Ani RNAi	1	19	25	44	56.8182
	3	32	34	66	51.5152
	5	32	23	55	41.8182
	7	13	42	55	76.3636
	9	37	33	70	47.1429
	11	24	40	64	62.5
	13	8	24	32	75
	15	4	33	37	89.1892
	17	26	20	46	43.4783
	19	22	31	53	58.4906
	21	6	40	46	86.9565
	23	56	22	78	28.2051
	25	10	27	37	72.973
	28	26	48	74	64.8649
	30	18	29	47	61.7021
	32	13	30	43	69.7674
	34	31	35	66	53.0303
	36	25	23	48	47.9167
	38	14	30	44	68.1818
	40	9	26	35	74.2857
	42	38	10	48	20.8333
	21			1088	59.573
Genotype	Series	Number of mononucleated cells	Number of multinucleated cells	Number of total cells	% of multinucleated cells
tj-Gal4, ECad:GFP/UAS-Ani RNAi; DysE17/Df	1	25	18	43	41.8605
	3	9	26	35	74.2857
	5	26	28	54	51.8519
	7	8	24	32	75
	9	15	24	39	61.5385
	11	32	15	47	31.9149
	13	17	25	42	59.5238
	15	35	25	60	41.6667
	17	10	21	31	67.7419
	19	17	32	49	65.3061
	10			432	57.069
Replicate #3
Genotype	Series	Number of mononucleated cells	Number of multinucleated cells	Number of total cells	% of multinucleated cells
tj-Gal4, ECad:GFP/UAS-Ani RNAi	1	56	23	79	29.1139
	3	9	34	43	79.0698
	5	53	34	87	39.0805
	7	24	26	50	52
	9	18	41	59	69.4915
	11	102	31	133	23.3083
	13	56	26	82	31.7073
	15	32	35	67	52.2388
	17	40	23	63	36.5079
	19	21	26	47	55.3191
	21	29	19	48	39.5833
	23	43	32	75	42.6667
	25	26	27	53	50.9434
	27	65	21	86	24.4186
	29	62	41	103	39.8058
	31	82	31	113	27.4336
	35	51	38	89	42.6966
	37	74	37	111	33.3333
	39	23	47	70	67.1429
	19			1458	43.9927
Genotype	Series	Number of mononucleated cells	Number of multinucleated cells	Number of total cells	% of multinucleated cells
tj-Gal4, ECad:GFP/UAS-Ani RNAi; DysE17/Df	1	2	22	24	91.6667
	3	22	15	37	40.5405
	5	2	11	13	84.6154
	7	4	13	17	76.4706
	9	4	18	22	81.8182
	11	24	8	32	25
	13	3	15	18	83.3333
	15	12	23	35	65.7143
	17	4	33	37	89.1892
	21	5	14	19	73.6842
	23	21	14	35	40
	25	12	23	35	65.7143
	27	6	33	39	84.6154
	29	2	26	28	92.8571
	31	7	15	22	68.1818
	33	2	25	27	92.5926
	37	0	19	19	100
	17			459	73.882
