# Supplementary material for: The Dystrophin-Dystroglycan complex ensures cytokinesis efficiency in Drosophila epithelia
Source: EMBO Rep. 2024 Nov 15;26(2):307–28. doi: 10.1038/s44319-024-00319-y (PMC11772804; doi:10.1038/s44319-024-00319-y)
Supplement: Supplementary file 16 — Source data Fig. 3 [file 44319_2024_319_MOESM16_ESM.zip]

Archive with 64 entries (58 files):
- Figure 3/
- __MACOSX/._Figure 3
- Figure 3/3E/
- __MACOSX/Figure 3/._3E
- Figure 3/3B/
- __MACOSX/Figure 3/._3B
- Figure 3/3C/
- __MACOSX/Figure 3/._3C
- Figure 3/3D/
- __MACOSX/Figure 3/._3D
- Figure 3/.DS_Store
- __MACOSX/Figure 3/._.DS_Store
- Figure 3/3A/
- __MACOSX/Figure 3/._3A
- Figure 3/3E/Dys(green)_Tubulin(magenta)_t=2.tif
- Figure 3/3E/Dys_t=0.tif
- Figure 3/3E/Dys_t=2.tif
- Figure 3/3E/Dys(green)_Tubulin(magenta)_t=0.tif
- Figure 3/3E/.DS_Store
- __MACOSX/Figure 3/3E/._.DS_Store
- Figure 3/3E/Dys(green)_Tubulin(magenta)_t=10.tif
- Figure 3/3E/Tubulin_t=10.tif
- Figure 3/3E/Dys_t=10.tif
- Figure 3/3E/Tubulin_t=2.tif
- Figure 3/3E/Tubulin_t=0.tif
- Figure 3/3B/.DS_Store
- __MACOSX/Figure 3/3B/._.DS_Store
- Figure 3/3B/SqhmKate2_t=2.tif
- Figure 3/3B/SqhmKate2_t=0.tif
- Figure 3/3B/Dg(green)_SqhmKate2(magenta)_t=5.tif
- __MACOSX/Figure 3/3B/._Dg(green)_SqhmKate2(magenta)_t=5.tif
- Figure 3/3B/Dg_t=5.tif
- Figure 3/3B/SqhmKate2_t=5.tif
- Figure 3/3B/Dg(green)_SqhmKate2(magenta)_t=0.tif
- __MACOSX/Figure 3/3B/._Dg(green)_SqhmKate2(magenta)_t=0.tif
- Figure 3/3B/Dg_t=0.tif
- Figure 3/3B/Dg_t=2.tif
- Figure 3/3B/Dg(green)_SqhmKate2(magenta)_t=2.tif
- __MACOSX/Figure 3/3B/._Dg(green)_SqhmKate2(magenta)_t=2.tif
- Figure 3/3C/Dys_t=6..tif
- Figure 3/3C/Dys_t=0.tif
- Figure 3/3C/Dys_t=2.tif
- Figure 3/3C/.DS_Store
- __MACOSX/Figure 3/3C/._.DS_Store
- Figure 3/3C/SqhmKate2_t=2.tif
- Figure 3/3C/SqhmKate2_t=0.tif
- Figure 3/3C/Dys(green)_SqhmKate2(magenta)_t=6.tif
- Figure 3/3C/Dys(green)_SqhmKate2(magenta)_t=2.tif
- Figure 3/3C/SqhmKate2_t=6.tif
- Figure 3/3C/Dys(green)_SqhmKate2(magenta)_t=0.tif
- Figure 3/3D/.DS_Store
- __MACOSX/Figure 3/3D/._.DS_Store
- Figure 3/3D/SqhmKate2(magenta)_timeprojection_30secperframe..tif
- Figure 3/3D/Dys(green)_SqhmKate2(magenta)_timeprojection_30secperframe.tif
- __MACOSX/Figure 3/3D/._Dys(green)_SqhmKate2(magenta)_timeprojection_30secperframe.tif
- Figure 3/3D/Dys(green)_timeprojection_30secperframe.tif
- Figure 3/3A/Anillin(magenta)_timeprojection_30secperframe.tif
- __MACOSX/Figure 3/3A/._Anillin(magenta)_timeprojection_30secperframe.tif
- Figure 3/3A/.DS_Store
- __MACOSX/Figure 3/3A/._.DS_Store
- Figure 3/3A/Dg(green)_timeprojection_30secperframe.tif
- __MACOSX/Figure 3/3A/._Dg(green)_timeprojection_30secperframe.tif
- Figure 3/3A/Dg(green)_Anillin(magenta)_timeprojection_30secperframe.tif
- __MACOSX/Figure 3/3A/._Dg(green)_Anillin(magenta)_timeprojection_30secperframe.tif
