# Supplementary material for: The Dystrophin-Dystroglycan complex ensures cytokinesis efficiency in Drosophila epithelia
Source: EMBO Rep. 2024 Nov 15;26(2):307–28. doi: 10.1038/s44319-024-00319-y (PMC11772804; doi:10.1038/s44319-024-00319-y)
Supplement: Supplementary file 17 — Source data Fig. 4 [file 44319_2024_319_MOESM17_ESM.zip]

Archive with 54 entries (49 files):
- Figure 4/
- __MACOSX/._Figure 4
- Figure 4/.DS_Store
- __MACOSX/Figure 4/._.DS_Store
- Figure 4/4B/
- __MACOSX/Figure 4/._4B
- Figure 4/4C/
- __MACOSX/Figure 4/._4C
- Figure 4/4D/
- __MACOSX/Figure 4/._4D
- Figure 4/4A/
- Figure 4/4B/Dyslong_SqhmKate2(magenta)_t=7.5.tif
- Figure 4/4B/.DS_Store
- __MACOSX/Figure 4/4B/._.DS_Store
- Figure 4/4B/Dysshort(green)_t=7.5.tif
- Figure 4/4B/Dysshort_SqhmKate2(magenta)_t=7.5.tif
- Figure 4/4B/Dysshort(green)_SqhmKate2(magenta)_t=2.tif
- Figure 4/4B/Dyslong_SqhmKate2(magenta)_t=0.tif
- Figure 4/4B/Dyslong_SqhmKate2(magenta)_t=1.tif
- Figure 4/4B/Dysshort(green)_SqhmKate2(magenta)_t=1.tif
- Figure 4/4B/Dyslong_SqhmKate2(magenta)_t=2.tif
- Figure 4/4B/Dysshort(green)_SqhmKate2(magenta)_t=0.tif
- Figure 4/4B/Dysshort_SqhmKate2(magenta)_t=2.tif
- Figure 4/4B/Dyslong(green)_SqhmKate2(magenta)_t=7.5.tif
- Figure 4/4B/Dysshort_SqhmKate2(magenta)_t=0.tif
- Figure 4/4B/Dysshort_SqhmKate2(magenta)_t=1.tif
- Figure 4/4B/Dysshort(green)_SqhmKate2(magenta)_t=7.5.tif
- Figure 4/4B/Dysshort(green)_t=0.tif
- Figure 4/4B/Dyslong(green)_t=2.tif
- Figure 4/4B/Dysshort(green)_t=1.tif
- Figure 4/4B/Dyslong(green)_t=1.tif
- Figure 4/4B/Dyslong(green)_t=0.tif
- __MACOSX/Figure 4/4B/._Dyslong(green)_t=0.tif
- Figure 4/4B/Dysshort(green)_t=2.tif
- Figure 4/4B/Dyslong(green)_SqhmKate2(magenta)_t=2.tif
- Figure 4/4B/Dyslong(green)_SqhmKate2(magenta)_t=0.tif
- Figure 4/4B/Dyslong(green)_SqhmKate2(magenta)_t=1.tif
- Figure 4/4B/Dyslong(green)_t=7.5.tif
- Figure 4/4C/4C.xlsx
- __MACOSX/Figure 4/4C/._4C.xlsx
- Figure 4/4D/Dyslong181_EcadGFP_DAPI.tif
- __MACOSX/Figure 4/4D/._Dyslong181_EcadGFP_DAPI.tif
- Figure 4/4D/Dyslong181+AniRNAi._EcadGFP_DAPI.tif
- __MACOSX/Figure 4/4D/._Dyslong181+AniRNAi._EcadGFP_DAPI.tif
- Figure 4/4D/DysRE225_EcadGFP_DAPI.tif
- __MACOSX/Figure 4/4D/._DysRE225_EcadGFP_DAPI.tif
- Figure 4/4D/.DS_Store
- __MACOSX/Figure 4/4D/._.DS_Store
- Figure 4/4D/AniRNAi_EcadGFP_DAPI.tif
- __MACOSX/Figure 4/4D/._AniRNAi_EcadGFP_DAPI.tif
- Figure 4/4D/DysRE225+AniRNAi_EcadGFP_DAPI.tif
- __MACOSX/Figure 4/4D/._DysRE225+AniRNAi_EcadGFP_DAPI.tif
- Figure 4/4A/4A.tiff
- __MACOSX/Figure 4/4A/._4A.tiff
