# Supplementary material for: The Dystrophin-Dystroglycan complex ensures cytokinesis efficiency in Drosophila epithelia
Source: EMBO Rep. 2024 Nov 15;26(2):307–28. doi: 10.1038/s44319-024-00319-y (PMC11772804; doi:10.1038/s44319-024-00319-y)
Supplement: Supplementary file 17 — Source data Fig. 4 [file 44319_2024_319_MOESM17_ESM.zip › Figure 4/4C/4C.xlsx]

## Sheet: Control
Replicate #1
Genotype	Series	Number of mononucleated cells	Number of multinucleated cells	Number of total cells	% of multinucleated cells
tj-Gal4, ECad:GFP/+; MKRS/TM6	2	153	0	153	0
	4	181	3	184	1.63043
	7	168	1	169	0.591716
	9	133	1	134	0.746269
	11	124	7	131	5.34351
	13	137	0	137	0
	15	127	3	130	2.30769
	17	155	1	156	0.641026
	19	134	0	134	0
	21	163	5	168	2.97619
	23	138	1	139	0.719424
	25	168	4	172	2.32558
	27	177	1	178	0.561798
	29	118	0	118	0
	31	143	0	143	0
	35	127	0	127	0
	37	168	3	171	1.75439
	39	158	11	169	6.50888
	42	192	6	198	3.0303
	19			2911	1.53354
Replicate #2
Genotype	Series	Number of mononucleated cells	Number of multinucleated cells	Number of total cells	% of multinucleated cells
tj-Gal4, ECad:GFP/+; MKRS/TM6	1	58	0	58	0
	3	104	10	114	8.77193
	5	114	0	114	0
	10	141	2	143	1.3986
	12	157	5	162	3.08642
	14	86	0	86	0
	16	160	5	165	3.0303
	18	190	3	193	1.5544
	20	146	1	147	0.680272
	23	98	0	98	0
	26	114	0	114	0
	11			1394	1.68381
Replicate #3
Genotype	Series	Number of mononucleated cells	Number of multinucleated cells	Number of total cells	% of multinucleated cells
tj-Gal4, ECad:GFP/+; MKRS/TM6	0	195	5	200	2.5
	2	138	3	141	2.12766
	4	121	1	122	0.819672
	6	160	8	168	4.7619
	8	85	8	93	8.60215
	12	104	19	123	15.4472
	14	214	0	214	0
	16	151	3	154	1.94805
	18	107	3	110	2.72727
	20	146	1	147	0.680272
	22	106	8	114	7.01754
	11			1586	4.23924

## Sheet: Dyslong181
Replicate #1
Genotype	Series	Number of mononucleated cells	Number of multinucleated cells	Number of total cells	% of multinucleated cells
tj-Gal4, ECad:GFP/+; Dyslong181/Df	3	69	8	77	10.3896
	5	72	0	72	0
	7	84	0	84	0
	11	76	5	81	6.17284
	13	70	0	70	0
	17	98	5	103	4.85437
	19	129	2	131	1.52672
	21	83	4	87	4.5977
	24	85	5	90	5.55556
	26	133	4	137	2.91971
	28	68	9	77	11.6883
	30	125	6	131	4.58015
	32	101	6	107	5.60748
	34	83	7	90	7.77778
	36	91	1	92	1.08696
	38	90	2	92	2.17391
	40	105	5	110	4.54545
	44	75	13	88	14.7727
	18			1719	4.90274
Replicate #2
Genotype	Series	Number of mononucleated cells	Number of multinucleated cells	Number of total cells	% of multinucleated cells
tj-Gal4, ECad:GFP/+; Dyslong181/Df	4	112	1	113	0.884956
	8	107	3	110	2.72727
	10	111	2	113	1.76991
	12	109	4	113	3.53982
	17	108	3	111	2.7027
	19	103	2	105	1.90476
	21	108	2	110	1.81818
	23	102	2	104	1.92308
	25	95	5	100	5
	27	96	2	98	2.04082
	29	92	4	96	4.16667
	31	112	0	112	0
	34	78	0	78	0
	38	108	1	109	0.917431
	42	101	3	104	2.88462
	15			1576	2.15201

## Sheet: Dyslong181+Ani RNAi vs AniRNA
Replicate #1
Genotype	Series	Number of mononucleated cells	Number of multinucleated cells	Number of total cells	% of multinucleated cells
tj-Gal4, Ecad:GFP/UAS-Ani RNAi	2	27	23	50	46
	4	17	20	37	54.0541
	6	14	24	38	63.1579
	8	19	26	45	57.7778
	10	19	33	52	63.4615
	12	4	33	37	89.1892
	14	9	46	55	83.6364
	16	41	25	66	37.8788
	18	11	34	45	75.5556
	20	20	30	50	60
	22	7	25	32	78.125
	24	28	17	45	37.7778
	26	22	30	52	57.6923
	28	14	45	59	76.2712
	30	15	44	59	74.5763
	32	4	44	48	91.6667
	34	3	32	35	91.4286
	36	14	46	60	76.6667
	38	5	41	46	89.1304
	40	65	40	105	38.0952
	42	16	26	42	61.9048
	44	58	34	92	36.9565
	22			1150	65.5001
Genotype	Series	Number of mononucleated cells	Number of multinucleated cells	Number of total cells	% of multinucleated cells
tj-Gal4, Ecad:GFP/UAS-Ani RNAi; Dyslong181/Df	2	7	19	26	73.0769
	4	6	21	27	77.7778
	6	6	16	22	72.7273
	8	9	27	36	75
	10	8	21	29	72.4138
	12	3	18	21	85.7143
	14	9	25	34	73.5294
	16	2	29	31	93.5484
	18	5	18	23	78.2609
	20	1	21	22	95.4545
	22	11	34	45	75.5556
	24	8	26	34	76.4706
	26	6	37	43	86.0465
	28	1	25	26	96.1538
	30	1	22	23	95.6522
	32	11	32	43	74.4186
	34	0	23	23	100
	36	5	20	25	80
	38	0	18	18	100
	40	5	22	27	81.4815
	20			578	83.1641
Replicate #2
Genotype	Series	Number of mononucleated cells	Number of multinucleated cells	Number of total cells	% of multinucleated cells
tj-Gal4, Ecad:GFP/UAS-Ani RNAi	1	11	44	55	80
	3	31	38	69	55.0725
	5	37	28	65	43.0769
	7	9	31	40	77.5
	9	0	43	43	100
	11	12	28	40	70
	13	23	33	56	58.9286
	15	8	47	55	85.4545
	17	4	32	36	88.8889
	19	23	41	64	64.0625
	21	22	50	72	69.4444
	23	12	33	45	73.3333
	25	3	39	42	92.8571
	27	13	39	52	75
	29	23	25	48	52.0833
	15			782	72.3801
Genotype	Series	Number of mononucleated cells	Number of multinucleated cells	Number of total cells	% of multinucleated cells
tj-Gal4, Ecad:GFP/UAS-Ani RNAi; Dyslong181/Df	1	4	36	40	90
	3	0	23	23	100
	5	4	38	42	90.4762
	7	3	48	51	94.1176
	9	2	51	53	96.2264
	11	2	49	51	96.0784
	15	0	38	38	100
	17	2	55	57	96.4912
	19	8	44	52	84.6154
	21	0	35	35	100
	23	0	44	44	100
	25	0	41	41	100
	27	22	50	72	69.4444
	29	5	32	37	86.4865
	31	0	35	35	100
	33	0	24	24	100
	35	5	40	45	88.8889
	37	0	16	16	100
	39	1	42	43	97.6744
	41	0	43	43	100
	20			842	94.525
Replicate #3
Genotype	Series	Number of mononucleated cells	Number of multinucleated cells	Number of total cells	% of multinucleated cells
tj-Gal4, Ecad:GFP/UAS-Ani RNAi	1	45	53	98	54.0816
	3	36	11	47	23.4043
	5	24	35	59	59.322
	7	18	19	37	51.3514
	9	4	22	26	84.6154
	11	27	34	61	55.7377
	13	10	32	42	76.1905
	15	20	56	76	73.6842
	17	31	20	51	39.2157
	20	42	35	77	45.4545
	22	40	15	55	27.2727
	24	12	36	48	75
	26	31	35	66	53.0303
	28	28	40	68	58.8235
	30	81	6	87	6.89655
	32	10	25	35	71.4286
	34	16	31	47	65.9574
	36	15	38	53	71.6981
	18			1033	55.1758
Genotype	Series	Number of mononucleated cells	Number of multinucleated cells	Number of total cells	% of multinucleated cells
tj-Gal4, Ecad:GFP/UAS-Ani RNAi; Dyslong181/Df	3	11	21	32	65.625
	5	5	17	22	77.2727
	7	13	17	30	56.6667
	9	9	30	39	76.9231
	11	1	15	16	93.75
	13	13	15	28	53.5714
	15	4	25	29	86.2069
	17	0	26	26	100
	19	5	25	30	83.3333
	21	1	31	32	96.875
	23	11	20	31	64.5161
	25	1	21	22	95.4545
	27	11	20	31	64.5161
	29	8	14	22	63.6364
	31	3	21	24	87.5
	33	15	22	37	59.4595
	36	1	15	16	93.75
	38	25	14	39	35.8974
	18			506	75.2752

## Sheet: DysRE225
Replicate #1
Genotype	Series	Number of mononucleated cells	Number of multinucleated cells	Number of total cells	% of multinucleated cells
tj-Gal4, ECad:GFP/+; DysRE225/Df	2	113	4	117	3.4188
	4	86	15	101	14.8515
	6	94	10	104	9.61538
	8	107	14	121	11.5702
	10	98	11	109	10.0917
	12	95	0	95	0
	14	81	7	88	7.95455
	16	114	0	114	0
	18	115	2	117	1.7094
	20	99	10	109	9.17431
	24	92	7	99	7.07071
	26	72	6	78	7.69231
	28	72	5	77	6.49351
	32	91	7	98	7.14286
	34	94	11	105	10.4762
	36	108	2	110	1.81818
	16			1642	6.81748
Replicate #2
Genotype	Series	Number of mononucleated cells	Number of multinucleated cells	Number of total cells	% of multinucleated cells
tj-Gal4, ECad:GFP/+; DysRE225/Df	3	94	1	95	1.05263
	4	106	0	106	0
	7	128	5	133	3.7594
	8	114	0	114	0
	9	98	3	101	2.9703
	10	126	1	127	0.787402
	11	101	1	102	0.980392
	12	83	3	86	3.48837
	13	97	3	100	3
	14	110	4	114	3.50877
	15	104	1	105	0.952381
	16	138	4	142	2.8169
	17	110	3	113	2.65487
	18	100	1	101	0.990099
	21	72	0	72	0
	23	97	7	104	6.73077
	25	122	1	123	0.813008
	17			1838	2.02972

## Sheet: DysRE225+Ani RNAi vs AniRNAi
Replicate #1
Genotype	Series	Number of mononucleated cells	Number of multinucleated cells	Number of total cells	% of multinucleated cells
tj-Gal4, Ecad:GFP/UAS-Ani RNAi	2	27	23	50	46
	4	17	20	37	54.0541
	6	14	24	38	63.1579
	8	19	26	45	57.7778
	10	19	33	52	63.4615
	12	4	33	37	89.1892
	14	9	46	55	83.6364
	16	41	25	66	37.8788
	18	11	34	45	75.5556
	20	20	30	50	60
	22	7	25	32	78.125
	24	28	17	45	37.7778
	26	22	30	52	57.6923
	28	14	45	59	76.2712
	30	15	44	59	74.5763
	32	4	44	48	91.6667
	34	3	32	35	91.4286
	36	14	46	60	76.6667
	38	5	41	46	89.1304
	40	65	40	105	38.0952
	42	16	26	42	61.9048
	44	58	34	92	36.9565
	22			1150	65.5001
Genotype	Series	Number of mononucleated cells	Number of multinucleated cells	Number of total cells	% of multinucleated cells
tj-Gal4, Ecad:GFP/UAS-Ani RNAi; DysRE225/Df	1	1	21	22	95.4545
	4	0	17	17	100
	6	9	19	28	67.8571
	8	7	18	25	72
	10	4	23	27	85.1852
	12	1	26	27	96.2963
	14	6	29	35	82.8571
	5	5	29	34	85.2941
	8	7	46	53	86.7925
	10	12	17	29	58.6207
	12	5	29	34	85.2941
	14	1	130	131	99.2366
	17	6	32	38	84.2105
	22	1	31	32	96.875
	26	6	32	38	84.2105
	28	6	38	44	86.3636
	30	6	32	38	84.2105
	17			652	85.3387
Replicate #2
Genotype	Series	Number of mononucleated cells	Number of multinucleated cells	Number of total cells	% of multinucleated cells
tj-Gal4, Ecad:GFP/UAS-Ani RNAi	1	11	44	55	80
	3	31	38	69	55.0725
	5	37	28	65	43.0769
	7	9	31	40	77.5
	9	0	43	43	100
	11	12	28	40	70
	13	23	33	56	58.9286
	15	8	47	55	85.4545
	17	4	32	36	88.8889
	19	23	41	64	64.0625
	21	22	50	72	69.4444
	23	12	33	45	73.3333
	25	3	39	42	92.8571
	27	13	39	52	75
	29	23	25	48	52.0833
	15			782	72.3801
Genotype	Series	Number of mononucleated cells	Number of multinucleated cells	Number of total cells	% of multinucleated cells
tj-Gal4, Ecad:GFP/UAS-Ani RNAi; DysRE225/Df	1	4	36	40	90
	3	0	58	58	100
	5	6	46	52	88.4615
	7	8	31	39	79.4872
	11	9	43	52	82.6923
	13	0	43	43	100
	15	37	37	74	50
	17	2	41	43	95.3488
	19	10	50	60	83.3333
	21	8	33	41	80.4878
	23	13	18	31	58.0645
	25	1	33	34	97.0588
	27	7	46	53	86.7925
	29	12	45	57	78.9474
	31	8	37	45	82.2222
	33	2	41	43	95.3488
	35	1	35	36	97.2222
	37	4	30	34	88.2353
	39	3	42	45	93.3333
	41	17	31	48	64.5833
	43	0	35	35	100
	45	15	31	46	67.3913
	22			1009	84.5005
Replicate #3
Genotype	Series	Number of mononucleated cells	Number of multinucleated cells	Number of total cells	% of multinucleated cells
tj-Gal4, Ecad:GFP/UAS-Ani RNAi	1	50	30	80	37.5
	3	86	32	118	27.1186
	5	32	28	60	46.6667
	7	83	24	107	22.4299
	10	110	11	121	9.09091
	12	63	28	91	30.7692
	14	92	16	108	14.8148
	16	68	14	82	17.0732
	18	34	32	66	48.4848
	20	68	14	82	17.0732
	22	72	14	86	16.2791
	24	69	23	92	25
	26	51	22	73	30.137
	28	50	35	85	41.1765
	30	81	10	91	10.989
	32	63	28	91	30.7692
	34	80	16	96	16.6667
	36	29	29	58	50
	38	60	15	75	20
	40	74	18	92	19.5652
	42	37	31	68	45.5882
	44	87	15	102	14.7059
	46	73	22	95	23.1579
	23			2019	26.7416
Genotype	Series	Number of mononucleated cells	Number of multinucleated cells	Number of total cells	% of multinucleated cells
tj-Gal4, Ecad:GFP/UAS-Ani RNAi; DysRE225/Df	1	21	46	67	68.6567
	4	4	36	40	90
	6	2	35	37	94.5946
	8	6	37	43	86.0465
	10	2	34	36	94.4444
	12	0	23	23	100
	14	2	21	23	91.3043
	18	5	33	38	86.8421
	20	0	39	39	100
	22	2	23	25	92
	24	11	48	59	81.3559
	26	17	46	63	73.0159
	28	19	45	64	70.3125
	30	12	37	49	75.5102
	32	8	44	52	84.6154
	34	0	32	32	100
	36	40	29	69	42.029
	38	18	34	52	65.3846
	18			811	83.1173
