# Supplementary material for: The Dystrophin-Dystroglycan complex ensures cytokinesis efficiency in Drosophila epithelia
Source: EMBO Rep. 2024 Nov 15;26(2):307–28. doi: 10.1038/s44319-024-00319-y (PMC11772804; doi:10.1038/s44319-024-00319-y)
Supplement: Supplementary file 18 — Source data Fig. 5 [file 44319_2024_319_MOESM18_ESM.zip]

Archive with 64 entries (56 files):
- Figure 5/
- __MACOSX/._Figure 5
- Figure 5/5G/
- __MACOSX/Figure 5/._5G
- Figure 5/5A/
- __MACOSX/Figure 5/._5A
- Figure 5/5F/
- __MACOSX/Figure 5/._5F
- Figure 5/.DS_Store
- __MACOSX/Figure 5/._.DS_Store
- Figure 5/5C/
- __MACOSX/Figure 5/._5C
- Figure 5/5D/
- __MACOSX/Figure 5/._5D
- Figure 5/5E/
- __MACOSX/Figure 5/._5E
- Figure 5/5B/
- __MACOSX/Figure 5/._5B
- Figure 5/5G/5G.xlsx
- __MACOSX/Figure 5/5G/._5G.xlsx
- Figure 5/5A/AniRNAi_CellMask(magenta)_ZipGFP(green).tif
- __MACOSX/Figure 5/5A/._AniRNAi_CellMask(magenta)_ZipGFP(green).tif
- Figure 5/5A/.DS_Store
- __MACOSX/Figure 5/5A/._.DS_Store
- Figure 5/5A/AniRNAi_DysE17_CellMask(magenta)_ZipGFP(green).tif
- __MACOSX/Figure 5/5A/._AniRNAi_DysE17_CellMask(magenta)_ZipGFP(green).tif
- Figure 5/5F/.DS_Store
- __MACOSX/Figure 5/5F/._.DS_Store
- Figure 5/5F/5F.xlsx
- __MACOSX/Figure 5/5F/._5F.xlsx
- Figure 5/5C/5C.xlsx
- __MACOSX/Figure 5/5C/._5C.xlsx
- Figure 5/5C/.DS_Store
- __MACOSX/Figure 5/5C/._.DS_Store
- Figure 5/5D/.DS_Store
- __MACOSX/Figure 5/5D/._.DS_Store
- Figure 5/5D/5D.xlsx
- __MACOSX/Figure 5/5D/._5D.xlsx
- Figure 5/5E/.DS_Store
- __MACOSX/Figure 5/5E/._.DS_Store
- Figure 5/5E/Dg_SqhmKate2_timeprojection_30secperframe.tif
- __MACOSX/Figure 5/5E/._Dg_SqhmKate2_timeprojection_30secperframe.tif
- Figure 5/5E/Dys_SqhmKate2_timeprojection_30secperframe.tif
- __MACOSX/Figure 5/5E/._Dys_SqhmKate2_timeprojection_30secperframe.tif
- Figure 5/5E/Control_SqhmKate2_timeprojection_30secperframe.tif
- __MACOSX/Figure 5/5E/._Control_SqhmKate2_timeprojection_30secperframe.tif
- Figure 5/5B/AnillinRNAiDysE17_CellMask(magenta)_t=5.tif
- Figure 5/5B/AnillinRNAiDysE17_CellMask(magenta)_Zip(green)_t=38.tif
- Figure 5/5B/Control_CellMask(magenta)_Zip(green)_t=2.5.tif
- Figure 5/5B/.DS_Store
- __MACOSX/Figure 5/5B/._.DS_Store
- Figure 5/5B/AnillinRNAiDysE17_CellMask(magenta)_t=0.tif
- Figure 5/5B/AnillinRNAi_CellMask(magenta)_Zip(green)_t=0.tif
- Figure 5/5B/Control_CellMask(magenta)_Zip(green)_t=31.tif
- Figure 5/5B/AnillinRNAi_CellMask(magenta)_Zip(green)_t=15.tif
- Figure 5/5B/AnillinRNAiDysE17_CellMask(magenta)_t=25.tif
- Figure 5/5B/AnillinRNAiDysE17_CellMask(magenta)_Zip(green)_t=5.tif
- Figure 5/5B/Control_CellMask(magenta)_Zip(green)_t=0.tif
- Figure 5/5B/AnillinRNAi_CellMask(magenta)_Zip(green)_t=25.tif
- Figure 5/5B/AnillinRNAiDysE17_CellMask(magenta)_Zip(green)_t=0.tif
- Figure 5/5B/AnillinRNAiDysE17_CellMask(magenta)_t=38.tif
- Figure 5/5B/Control_CellMask(magenta)_Zip(green)_t=5.tif
- Figure 5/5B/AnillinRNAiDysE17_CellMask(magenta)_Zip(green)_t=25.tif
- Figure 5/5B/AnillinRNAi_CellMask(magenta)_Zip(green)_t=40.tif
