# Supplementary material for: The Dystrophin-Dystroglycan complex ensures cytokinesis efficiency in Drosophila epithelia
Source: EMBO Rep. 2024 Nov 15;26(2):307–28. doi: 10.1038/s44319-024-00319-y (PMC11772804; doi:10.1038/s44319-024-00319-y)
Supplement: Supplementary file 18 — Source data Fig. 5 [file 44319_2024_319_MOESM18_ESM.zip › Figure 5/5G/5G.xlsx]

## Sheet: 4G left
tj-Gal4, Sqh:mKate2/+
Ring	Ring constriction rate (μm/min)	R squared
A	1.754	0.9505
B	1.308	0.9793
C	1.714	0.9924
D	1.94	0.995
E	2.071	0.9808
F	2.161	0.9626
G	1.881	0.9912
H	1.872	0.9846
I	1.934	0.971
J	2.123	0.9789
K	1.027	0.9752
L	1.229	0.9592
M	1.339	0.9864
N	2.206	0.9963
O	1.819	0.9859
P	1.147	0.9515
Q	1.751	0.9958
R	1.969	0.9896
S	2.192	0.9972
T	2.733	0.9985
U	2.342	0.9921
V	2.348	0.9926
W	1.833	0.9901
X	1.985	0.9935
Y	1.803	0.995
25
Dg086/043; SqhmKate2/+
Ring	Ring constriction rate (μm/min)	R squared
A	1.122	0.9919
B	1.044	0.9995
C	1.572	0.9995
D	1.473	0.998
E	1.253	0.9786
F	1.286	0.9991
G	1.688	0.9723
H	1.288	0.9723
I	1.14	0.9532
J	1.519	0.9947
10
SqhmKate2/+; DysE17/Df
Ring	Ring constriction rate (μm/min)	R squared
A	1.021	0.9755
B	1.757	0.9408
C	1.601	0.9859
D	1.308	0.9806
E	1.814	0.9932
F	1.412	0.964
G	1.668	0.9945
H	0.8887	0.9545
I	1.615	0.9679
J	1.571	0.9849
K	1.416	0.9612
L	1.181	0.9732
M	1.807	0.9756
N	1.914	0.9896
O	1.184	0.9966
P	1.545	0.9985
Q	2.16	0.9561
R	1.548	0.98
18

## Sheet: 4G right
tj-Gal4, Zip:GFP/+
Ring	Ring constriction rate (μm/min)	R squared
A	2.035	0.9536
B	1.555	0.9919
C	2.84	0.9451
D	2.264	0.9924
E	1.806	0.9902
F	1.946	0.9983
G	2.138	0.9949
H	1.942	0.9977
I	1.811	0.9949
J	2.856	0.9573
K	2.123	0.9911
L	2.433	0.9804
M	2.637	0.9955
N	1.894	0.9675
O	0.829	0.9846
P	2.195	0.9968
Q	1.525	0.9817
R	2.861	0.9931
S	1.498	0.9833
T	1.886	0.9921
U	2.067	0.9933
V	2.769	0.9996
22
tj-Gal4, Zip:GFP/+; Dyslong181/Df
Ring	Ring constriction rate (μm/min)	R squared
A	2.267	0.9876
B	1.913	0.9837
C	1.625	0.9742
D	1.273	0.9838
E	2.008	0.9848
F	1.486	0.9843
G	1.868	0.992
H	2.461	0.9998
I	1.648	0.9968
J	2.089	0.9932
K	1.839	0.9939
L	0.79	0.9938
M	1.443	0.995
N	2.639	0.9783
O	1.867	0.9892
P	1.925	0.9796
Q	1.394	0.9754
R	1.659	0.9552
S	1.934	0.9996
T	1.327	0.9942
20
tj-Gal4, Zip:GFP/+; DysRE225/Df
Ring	Ring constriction rate (μm/min)	R squared
A	1.751	0.985
B	1.869	0.9581
C	1.4	0.9943
D	1.539	0.9412
E	1.574	0.9946
F	1.197	0.9525
G	1.488	0.9945
H	1.037	0.9717
I	1.477	0.996
J	0.9936	0.9934
K	2.106	0.9901
L	1.278	0.9634
M	1.031	0.9749
13
