# Supplementary material for: The Dystrophin-Dystroglycan complex ensures cytokinesis efficiency in Drosophila epithelia
Source: EMBO Rep. 2024 Nov 15;26(2):307–28. doi: 10.1038/s44319-024-00319-y (PMC11772804; doi:10.1038/s44319-024-00319-y)
Supplement: Supplementary file 18 — Source data Fig. 5 [file 44319_2024_319_MOESM18_ESM.zip › Figure 5/5F/5F.xlsx]

## Sheet: Ctr
Ring	time (min)	Length	Normalization to ring length at t=0		Ring	time (min)	Length	Normalization to ring length at t=0
A	0	6.663	1		M	0	7.958	1
	0.5	6.025	0.904247			0.5	7.251	0.911159
	1	5.681	0.852619			1	6.77	0.850716
	1.5	4.128	0.619541			1.5	5.08	0.638351
	2	3.164	0.474861			2	4.026	0.505906
	2.5	2.611	0.391866			2.5	3.066	0.385273
	3	2.328	0.349392			3	2.478	0.311385
	3.5	1.03	0.154585			3.5	2.114	0.265645
	4	0.837	0.125619			4	2.017	0.253456
	4.5	0.423	0.0634849			4.5	1.307	0.164237
						5	0.693	0.0870822
B	0	7.373	1			5.5	0.619	0.0777834
	0.5	6.511	0.883087			6	0.499	0.0627042
	1	4.646	0.630137
	1.5	4.585	0.621864		N	0	6.9	1
	2	3.969	0.538315			0.5	5.346	0.774783
	2.5	2.983	0.404584			1	4.026	0.583478
	3	2.322	0.314933			1.5	2.945	0.426812
	3.5	1.685	0.228537			2	2.305	0.334058
	4	0.571	0.0774447			2.5	2.164	0.313623
						3	1.567	0.227101
C	0	6.318	1			3.5	1.567	0.227101
	0.5	5.141	0.813707			4	1.277	0.185072
	1	4.151	0.657012			4.5	0.999	0.144783
	1.5	4.336	0.686293			5	0.746	0.108116
	2	3.903	0.617759			5.5	0.693	0.100435
	2.5	2.238	0.354226			6	0.499	0.0723188
	3	2.728	0.431782
	3.5	1.983	0.313865		O	0	6.942	1
	4	1.983	0.313865			0.5	6.651	0.958081
	4.5	1.621	0.256569			1	6.461	0.930712
	5	1.426	0.225704			1.5	5.11	0.736099
						2	4.187	0.60314
D	0	8.144	1			2.5	3.612	0.520311
	0.5	6.189	0.759946			3	2.661	0.383319
	1	5.779	0.709602			3.5	2.255	0.324834
	1.5	3.547	0.435535			4	1.498	0.215788
	2	3.14	0.38556			4.5	0.808	0.116393
	2.5	2.078	0.255157			5	0.979	0.141026
	3	1.763	0.216478			5.5	0.693	0.0998271
	3.5	2.543	0.312254			6	0.783	0.112792
	4	1.983	0.243492			6.5	0.619	0.0891674
	4.5	1.191	0.146243
	5	1.191	0.146243		P	0	7.279	1
	5.5	1.175	0.144278			0.5	6.443	0.885149
	6	1.117	0.137156			1	5.884	0.808353
						1.5	5.609	0.770573
E	0	6.385	1			2	5.153	0.707927
	0.5	5.948	0.931558			2.5	4.222	0.580025
	1	5.787	0.906343			3	2.689	0.369419
	1.5	5.64	0.88332			3.5	2.742	0.3767
	2	4.276	0.669695			4	1.858	0.255255
	2.5	3.161	0.495067			4.5	1.959	0.26913
	3	2.238	0.350509			5	1.385	0.190273
	3.5	1.884	0.295067			5.5	0.979	0.134496
	4	1.055	0.165231			6	0.783	0.10757
	4.5	0.876	0.137197			6.5	1.008	0.138481
						7	0.808	0.111004
F	0	5.265	1			7.5	0.783	0.10757
	0.5	4.522	0.858879			8	0.588	0.0807803
	1	3.353	0.636847			8.5	0.499	0.0685534
	1.5	2.646	0.502564
	2	2.661	0.505413		Q	0	7.25	1
	2.5	2.305	0.437797			0.5	6.671	0.920138
	3	1.371	0.260399			1	5.387	0.743034
	3.5	1.472	0.279582			1.5	4.417	0.609241
	4	1.082	0.205508			2	3.336	0.460138
	4.5	0.499	0.0947768			2.5	2.749	0.379172
	5	0.588	0.111681			3	2.164	0.298483
						3.5	1.863	0.256966
G	0	8.248	1			4	1.668	0.230069
	0.5	7.593	0.920587			4.5	1.277	0.176138
	1	7.009	0.849782			5	0.783	0.108
	1.5	6.731	0.816077			5.5	0.588	0.0811034
	2	5.395	0.654098
	2.5	5.498	0.666586		R	0	6.58	1
	3	4.408	0.534433			0.5	6.295	0.956687
	3.5	3.531	0.428104			1	5.975	0.908055
	4	2.546	0.308681			1.5	4.901	0.744833
	4.5	2.646	0.320805			2	4.327	0.657599
	5	2.359	0.286009			2.5	3.625	0.550912
	5.5	2.059	0.249636			3	3.05	0.463526
	6	1.774	0.215082			3.5	2.497	0.379483
	6.5	1.863	0.225873			4	2.305	0.350304
	7	1.884	0.228419			4.5	1.472	0.223708
	7.5	1.472	0.178468			5	1.472	0.223708
	8	0.887	0.107541			5.5	1.082	0.164438
	8.5	0.693	0.0840204			6	1.191	0.181003
						6.5	0.588	0.0893617
H	0	7.095	1			7	0.438	0.0665653
	0.5	6.185	0.871741			7.5	0.499	0.0758359
	1	5.379	0.75814
	1.5	4.537	0.639464		S	0	7.633	1
	2	3.304	0.46568			0.5	7.1	0.930172
	2.5	2.233	0.314729			1	5.346	0.70038
	3	1.929	0.271882			1.5	4.019	0.52653
	3.5	1.492	0.210289			2	2.774	0.363422
	4	0.876	0.123467			2.5	2.078	0.272239
						3	2.22	0.290842
I	0	6.323	1			3.5	1.806	0.236604
	0.5	5.205	0.823185			4	1.668	0.218525
	1	4.336	0.68575			4.5	1.492	0.195467
	1.5	3.373	0.533449			5	1.191	0.156033
	2	2.804	0.44346			5.5	0.831	0.108869
	2.5	2.587	0.409141			6	0.693	0.09079
	3	2.293	0.362644			6.5	0.588	0.0770339
	3.5	1.498	0.236913
	4	1.615	0.255417		T	0	5.876	1
	4.5	1.277	0.201961			0.5	5.346	0.909803
	5	0.783	0.123834			1	4.994	0.849898
	5.5	0.619	0.0978966			1.5	3.9	0.663717
	6	0.693	0.1096			2	3.161	0.537951
						2.5	2.478	0.421715
J	0	5.824	1			3	1.472	0.250511
	0.5	5.155	0.88513			3.5	0.999	0.170014
	1	4.303	0.738839			4	1.082	0.184139
	1.5	3.222	0.553228			4.5	0.808	0.137509
	2	2.497	0.428743			5	0.783	0.133254
	2.5	2.11	0.362294
	3	2.543	0.436641		U	0	6.009	1
	3.5	1.307	0.224416			0.5	5.583	0.929106
	4	1.082	0.185783			1	5.265	0.876186
	4.5	1.492	0.256181			1.5	4.092	0.680979
	5	0.746	0.128091			2	3.381	0.562656
	5.5	0.588	0.100962			2.5	2.359	0.392578
	6	0.619	0.106284			3	1.884	0.31353
						3.5	1.082	0.180063
K	0	6.856	1			4	0.693	0.115327
	0.5	6.464	0.942824
	1	6.072	0.885648		V	0	6.295	1
	1.5	5.484	0.799883			0.5	5.685	0.903098
	2	3.245	0.473308			1	5.321	0.845274
	2.5	2.059	0.300321			1.5	3.245	0.515488
	3	1.472	0.214702			2	2.359	0.374742
	3.5	1.127	0.164382			2.5	2.059	0.327085
	4	0.903	0.131709			3	1.944	0.308817
	4.5	0.404	0.0589265			3.5	1.314	0.208737
						4	1.008	0.160127
L	0	6.527	1
	0.5	6.385	0.978244		X	0	7.283	1
	1	5.442	0.833767			0.5	6.455	0.886311
	1.5	4.509	0.690823			1	5.671	0.778663
	2	3.158	0.483836			1.5	4.437	0.609227
	2.5	2.721	0.416884			2	3.421	0.469724
	3	2.284	0.349931			2.5	2.355	0.323356
	3.5	1.713	0.262448			3	2.075	0.28491
	4	1.277	0.195649			3.5	1.533	0.21049
	4.5	1.277	0.195649			4	1.674	0.22985
	5	0.746	0.114294			4.5	0.619	0.0849924
	5.5	0.842	0.129003
	6	0.706	0.108166		Y	0	6.33	1
	6.5	0.571	0.0874828			0.5	6.08	0.960506
						1	4.714	0.744708
						1.5	3.258	0.514692
						2	1.95	0.308057
						2.5	1.254	0.198104
						3	0.979	0.15466
						3.5	0.485	0.0766193

## Sheet: Dyslong181_Df
Ring	time (min)	Length	Normalization to ring length at t=0		Ring	time (min)	Length	Normalization to ring length at t=0
A	0	6.74765	1		K	0	5.87261	1
	0.5	6.64884	0.985356			0.5	5.71608	0.973346
	1	6.36048	0.942622			1	5.18009	0.882076
	1.5	6.06561	0.898922			1.5	4.18299	0.712288
	2	5.24165	0.776811			2	3.46599	0.590196
	2.5	4.06698	0.602725			2.5	2.35412	0.400864
	3	2.67814	0.3969			3	1.71755	0.292468
	3.5	1.98523	0.294211			3.5	1.12711	0.191927
	4	1.43419	0.212547			4	0.80761	0.137521
	4.5	1.24995	0.185242			4.5	0.60571	0.103142
	5	0.97063	0.143847			5	0.36808	0.0626774
	5.5	0.60196	0.0892103
	6	0.486	0.0720251		L	0	5.32936	1
						0.5	4.84413	0.908952
B	0	5.28115	1			1	4.49256	0.842983
	0.5	5.04395	0.955086			1.5	4.13069	0.775082
	1	4.95957	0.939108			2	3.30352	0.619872
	1.5	4.8527	0.918872			2.5	2.49905	0.468921
	2	4.14794	0.785424			3	2.29219	0.430106
	2.5	2.8223	0.53441			3.5	1.44897	0.271884
	3	2.10559	0.398699			4	1.07384	0.201495
	3.5	1.42225	0.269307			4.5	0.99107	0.185964
	4	0.79698	0.15091			5	0.68293	0.128145
	4.5	0.648	0.122701			5.5	0.48104	0.0902622
	5	0.31924	0.060449
					M	0	6.20458	1
C	0	6.95806	1			0.5	6.12523	0.987211
	0.5	6.73136	0.967419			1	5.25302	0.846636
	1	6.44636	0.926459			1.5	4.65405	0.750099
	1.5	6.26611	0.900554			2	3.91966	0.631737
	2	6.01338	0.864232			2.5	3.46045	0.557725
	2.5	5.16463	0.742251			3	2.9562	0.476454
	3	4.08189	0.586642			3.5	2.51944	0.406061
	3.5	3.66564	0.526819			4	1.92803	0.310743
	4	3.26718	0.469553			4.5	1.54784	0.249467
	4.5	3.04044	0.436967			5	1.05935	0.170737
	5	2.31992	0.333415			5.5	0.83247	0.13417
	5.5	1.89458	0.272286			6	0.65698	0.105886
	6	1.20833	0.173659			6.5	0.37293	0.0601056
	6.5	0.91408	0.13137
	7	0.49077	0.0705326		N	0	6.04872	1
	7.5	0.29562	0.042486			0.5	5.95854	0.985091
						1	5.16278	0.853533
D	0	5.79249	1			1.5	3.69604	0.611045
	0.5	5.67719	0.980095			2	2.04915	0.338774
	1	5.60739	0.968045			2.5	1.28775	0.212896
	1.5	5.51457	0.952021			3	0.69865	0.115504
	2	4.81613	0.831444			3.5	0.71672	0.118491
	2.5	4.39764	0.759197			4	0.33611	0.0555671
	3	3.53203	0.60976
	3.5	2.94403	0.508249		O	0	5.66439	1
	4	1.97642	0.341204			0.5	5.37159	0.948309
	4.5	1.48932	0.257112			1	5.09546	0.89956
	5	1.35042	0.233133			1.5	4.95743	0.875192
	5.5	1.16139	0.200499			2	4.81234	0.849578
	6	0.815	0.140699			2.5	4.52824	0.799422
	6.5	0.69339	0.119705			3	4.25147	0.750561
	7	0.34799	0.0600761			3.5	3.48745	0.61568
						4	2.26365	0.399628
E	0	7.01997	1			4.5	1.54852	0.273378
	0.5	6.69691	0.95398			5	0.99663	0.175947
	1	6.09488	0.86822			5.5	0.76882	0.135729
	1.5	5.54036	0.789228			6	0.45543	0.0804023
	2	4.28344	0.610179
	2.5	3.24361	0.462055		P	0	5.58996	1
	3	2.54092	0.361956			0.5	5.32396	0.952415
	3.5	1.91305	0.272515			1	5.02235	0.898459
	4	1.296	0.184616			1.5	4.70189	0.841131
	4.5	1.0157	0.144687			2	3.53932	0.633157
	5	0.35312	0.0503022			2.5	2.43774	0.436093
						3	1.86109	0.332934
F	0	6.46254	1			3.5	1.37112	0.245283
	0.5	6.27886	0.971578			4	1.01254	0.181135
	1	6.07246	0.93964			4.5	0.55594	0.0994533
	1.5	5.15265	0.79731			5	0.36058	0.0645049
	2	4.691	0.725876
	2.5	3.74957	0.580201		Q	0	5.10778	1
	3	2.92758	0.453008			0.5	4.79014	0.937813
	3.5	2.3364	0.36153			1	4.51268	0.883491
	4	1.74681	0.270298			1.5	4.25648	0.833333
	4.5	1.44644	0.223819			2	3.83084	0.750001
	5	0.97998	0.15164			2.5	3.09567	0.60607
	5.5	0.63565	0.0983592			3	2.17774	0.426357
	6	0.3565	0.0551641			3.5	1.52843	0.299236
						4	1.14027	0.223242
G	0	5.9133	1			4.5	0.70112	0.137265
	0.5	5.65233	0.955867			5	0.5594	0.109519
	1	5.1916	0.877953
	1.5	4.21446	0.712709		R	0	5.76121	1
	2	3.49325	0.590745			0.5	5.62569	0.976477
	2.5	2.31808	0.392011			1	5.48137	0.951427
	3	1.46942	0.248494			1.5	4.14099	0.718771
	3.5	1.24054	0.209788			2	3.52362	0.611611
	4	0.91641	0.154974			2.5	2.92175	0.507142
	4.5	0.58762	0.0993726			3	2.53546	0.440092
	5	0.32646	0.0552078			3.5	2.15363	0.373816
						4	1.70322	0.295636
H	0	6.59105	1			4.5	1.58861	0.275742
	0.5	5.86552	0.889922			5	1.18248	0.205249
	1	4.57809	0.694592			5.5	0.88204	0.1531
	1.5	3.38824	0.514067			6	0.62795	0.108996
	2	2.16045	0.327785			6.5	0.42565	0.073882
	2.5	1.45964	0.221458
	3	1.24124	0.188322		S	0	6.48534	1
	3.5	1.21586	0.184471			0.5	6.20183	0.956284
	4	0.8552	0.129752			1	5.72954	0.88346
	4.5	0.36151	0.0548486			1.5	5.35932	0.826375
	5	0.2637	0.0400088			2	4.43267	0.683491
						2.5	3.40675	0.5253
I	0	5.97587	1			3	2.47764	0.382037
	0.5	5.6325	0.942541			3.5	1.80587	0.278454
	1	5.41447	0.906056			4	1.42767	0.220138
	1.5	5.14851	0.86155			4.5	0.99877	0.154004
	2	4.44989	0.744643			5	0.73616	0.113511
	2.5	3.49569	0.584968			5.5	0.39175	0.0604055
	3	2.71922	0.455033
	3.5	1.92859	0.32273		T	0	5.7131	1
	4	1.56836	0.262449			0.5	5.48448	0.959983
	4.5	1.08175	0.18102			1	5.15844	0.902914
	5	0.93098	0.15579			1.5	4.89686	0.857128
	5.5	0.6126	0.102512			2	4.63753	0.811736
	6	0.41695	0.0697723			2.5	4.05281	0.709389
						3	3.24	0.567118
J	0	7.21537	1			3.5	2.69678	0.472034
	0.5	6.76153	0.937101			4	2.32909	0.407675
	1	5.97497	0.828089			4.5	1.89795	0.33221
	1.5	4.78235	0.6628			5	1.50737	0.263844
	2	3.67725	0.509641			5.5	1.14307	0.200079
	2.5	3.39798	0.470936			6	0.8168	0.14297
	3	2.38872	0.33106			6.5	0.62113	0.10872
	3.5	2.19335	0.303983			7	0.39715	0.0695157
	4	1.4781	0.204854
	4.5	0.94729	0.131288
	5	0.55594	0.0770494
	5.5	0.19587	0.0271462

## Sheet: DysRE225_Df
Ring	time (min)	Length	Normalization to ring length at t=0		Ring	time (min)	Length	Normalization to ring length at t=0
A	0	5.90699	1		H	0	6.00899	1
	0.5	5.09274	0.862155			0.5	5.70027	0.948624
	1	4.41382	0.74722			1	5.45929	0.90852
	1.5	3.21523	0.544309			1.5	4.92287	0.819251
	2	2.64451	0.447692			2	4.61359	0.767781
	2.5	1.59464	0.269958			2.5	3.83396	0.638037
	3	0.82588	0.139814			3	3.22487	0.536674
	3.5	0.3097	0.0524294			3.5	2.60157	0.432946
						4	1.82174	0.303169
B	0	7.17947	1			4.5	1.15102	0.19155
	0.5	6.87268	0.957268			5	0.83247	0.138537
	1	6.28242	0.875053			5.5	0.47097	0.0783776
	1.5	5.47242	0.762232			6	0.38246	0.063648
	2	4.02748	0.560972
	2.5	3.01898	0.420502		I	0	5.91609	1
	3	2.37665	0.331034			0.5	5.66726	0.95794
	3.5	1.7671	0.246132			1	5.35728	0.905544
	4	1.24311	0.173148			1.5	4.57786	0.773798
	4.5	0.91058	0.126831			2	3.96642	0.670446
	5	0.64139	0.0893367			2.5	3.09877	0.523787
	5.5	0.29786	0.0414877			3	2.51054	0.424358
						3.5	1.98308	0.335201
C	0	6.59299	1			4	1.54852	0.261747
	0.5	6.26271	0.949904			4.5	0.93483	0.158015
	1	5.71925	0.867474			5	0.59124	0.0999376
	1.5	4.89381	0.742275
	2	4.20434	0.637699		J	0	6.41736	1
	2.5	3.40675	0.516723			0.5	5.67942	0.885009
	3	3.06939	0.465554			1	5.36524	0.836051
	3.5	2.39452	0.363192			1.5	4.90773	0.764758
	4	1.54852	0.234874			2	3.52362	0.549076
	4.5	1.05709	0.160335			2.5	2.96771	0.46245
	5	0.61941	0.0939498			3	2.58912	0.403456
	5.5	0.27044	0.0410193			3.5	1.9938	0.310689
						4	1.5347	0.239148
D	0	7.21227	1			4.5	1.15512	0.179999
	0.5	6.71583	0.931167			5	0.60018	0.0935244
	1	6.58457	0.912968			5.5	0.36934	0.0575533
	1.5	6.20527	0.860377
	2	5.49225	0.761515		K	0	7.26307	1
	2.5	4.25648	0.590172			0.5	6.44983	0.888031
	3	3.64055	0.504772			1	5.89398	0.8115
	3.5	3.27891	0.454629			1.5	5.43	0.747618
	4	2.61859	0.363074			2	4.27746	0.588933
	4.5	2.11871	0.293765			2.5	3.51423	0.483849
	5	1.42524	0.197613			3	2.17431	0.299365
	5.5	1.07681	0.149303			3.5	1.75984	0.2423
	6	0.84879	0.117687			4	1.30583	0.17979
	6.5	0.58398	0.0809703			4.5	1.0778	0.148395
	7	0.2692	0.0373253			5	0.93369	0.128553
						5.5	0.74013	0.101903
E	0	6.45032	1
	0.5	6.14937	0.953343		L	0	5.07933	1
	1	5.48701	0.850657			0.5	4.87286	0.959351
	1.5	4.70824	0.729923			1	3.86187	0.760311
	2	3.78606	0.586957			1.5	3.49812	0.688697
	2.5	3.05163	0.473097			2	2.86391	0.563836
	3	2.88338	0.447013			2.5	1.92803	0.379584
	3.5	2.3354	0.36206			3	1.59464	0.313947
	4	2.01487	0.312367			3.5	1.34602	0.265
	4.5	1.50334	0.233064			4	0.69684	0.137191
	5	1.13898	0.176577			4.5	0.43386	0.0854168
	5.5	0.65698	0.101852
	6	0.48104	0.0745761		M	0	6.64515	1
						0.5	6.19495	0.932251
F	0	7.3413	1			1	5.92914	0.892251
	0.5	6.84923	0.932972			1.5	5.43843	0.818406
	1	6.31845	0.860672			2	5.30832	0.798826
	1.5	6.1722	0.84075			2.5	4.73915	0.713174
	2	5.86461	0.798852			3	4.4403	0.668202
	2.5	5.06966	0.690567			3.5	3.69027	0.555333
	3	4.34127	0.591349			4	2.80753	0.422493
	3.5	4.11207	0.560128			4.5	2.44865	0.368487
	4	3.71416	0.505927			5	1.37674	0.20718
	4.5	3.15061	0.429162			5.5	1.18248	0.177946
	5	2.79155	0.380253			6	0.89642	0.134898
	5.5	2.00446	0.273039			6.5	0.59573	0.0896488
	6	1.11761	0.152236			7	0.41695	0.062745
	6.5	0.85878	0.116979
	7	0.76839	0.104667
	7.5	0.45704	0.062256
G	0	6.09436	1
	0.5	5.82011	0.954999
	1	5.64781	0.926727
	1.5	5.02787	0.825004
	2	4.11828	0.675753
	2.5	3.47029	0.569426
	3	2.68411	0.440425
	3.5	2.09035	0.342997
	4	1.71817	0.281928
	4.5	1.13423	0.186111
	5	0.90625	0.148703
	5.5	0.70624	0.115884
	6	0.50416	0.0827257
	6.5	0.27916	0.0458063
