# Supplementary material for: The Dystrophin-Dystroglycan complex ensures cytokinesis efficiency in Drosophila epithelia
Source: EMBO Rep. 2024 Nov 15;26(2):307–28. doi: 10.1038/s44319-024-00319-y (PMC11772804; doi:10.1038/s44319-024-00319-y)
Supplement: Supplementary file 18 — Source data Fig. 5 [file 44319_2024_319_MOESM18_ESM.zip › Figure 5/5C/5C.xlsx]

## Sheet: Ani RNAi
Genotype	Ring	fails cytokinesis?	time of failure after end of constriction (min)
tj-Gal4, Zip:GFP/UAS-Ani RNAi	1	no
	2	no
	3	no
	4	no
	5	no
	6	no
	7	no
	8	no
	9	no
	10	no
	11	no
	12	no
	13	no
	14	no
	15	no
	16	yes	14.5
	17	no
	18	no
	19	no
	20	no
	21	no
	22	no
	23	no
	24	no
	25	no
	26	no
	27	no
	28	no
			14.5
		n	28
		% cytokinesis failure	3.57143
		% failure during abscission	3.57143
		% failure during constirction	0

## Sheet: DysE17 + Ani RNAi
Genotype	Ring	fails cytokinesis?	time of failure after end of constriction (min)
tj-Gal4, Zip:GFP/UAS-Ani RNAi; DysE17/Df	1	yes	14
	2	yes	5.5
	3	yes	25.5
	4	no
	5	no
	6	no
	7	no
	8	no
	9	no
	10	no
	11	no
	12	no
	13	no
	14	no
	15	no
	16	yes	27
	17	yes	failure during constriction
	18	no
	19	no
			18
		n	19
		% cytokinesis failure	26.3158
		% failure during abscission	21.0526
		% failure during constriction	5.26316

## Sheet: Dyslong181 + Ani RNAi
Genotype	Ring	fails cytokinesis?	time of failure after end of constriction (min)
tj-Gal4, Zip:GFP/UAS-Ani RNAi; Dyslong181/Df	1	yes	19
	2	no
	3	yes	16
	4	no
	5	no
	6	no
	7	no
	8	no
	9	yes	16
	10	yes	13
	11	no
	12	no
			16
		n	12
		% cytokinesis failure	33.3333
		% failure during abscission	33.3333
		% failure during constriction	0

## Sheet: DysRE225 + Ani RNAi
Genotype	Ring	fails cytokinesis?	time of failure after end of constriction (min)
tj-Gal4, Zip:GFP/UAS-Ani RNAi; DysRE225/Df	1	no
	2	yes	34
	3	no
	4	no
	5	no
	6	no
	7	no
	8	no
	9	no
	10	no
	11	no
	12	no
	13	no
	14	yes	21.5
	15	yes	34
	16	yes	38
	17	no
	18	no
	19	no
	20	no
	21	no
	22	no
	23	no
	24	no
			31.875
		n	24
		% cytokinesis failure	16.6667
		% failure during abscission	16.6667
		% failure during constriction	0
