# Supplementary material for: The Dystrophin-Dystroglycan complex ensures cytokinesis efficiency in Drosophila epithelia
Source: EMBO Rep. 2024 Nov 15;26(2):307–28. doi: 10.1038/s44319-024-00319-y (PMC11772804; doi:10.1038/s44319-024-00319-y)
Supplement: Supplementary file 18 — Source data Fig. 5 [file 44319_2024_319_MOESM18_ESM.zip › Figure 5/5D/5D.xlsx]

## Sheet: Ctr
Ring	time (min)	Length	Normalization to ring length at t=0		Ring	time (min)	Length	Normalization to ring length at t=0
A	0	7.34174	1		M	0	5.3396	1
	0.5	6.59282	0.897991			0.5	4.95624	0.928204
	1	5.84058	0.795531			1	4.59627	0.860789
	1.5	4.45707	0.607086			1.5	4.34912	0.814503
	2	3.67725	0.500869			2	4.03806	0.756248
	2.5	3.17722	0.432761			2.5	3.13552	0.58722
	3	2.36496	0.322125			3	2.64612	0.495565
	3.5	1.63359	0.222507			3.5	1.96973	0.368891
	4	1.04466	0.142291			4	1.33209	0.249474
	4.5	0.46168	0.0628843			4.5	1.04797	0.196264
						5	0.48969	0.0917091
B	0	5.41275	1
	0.5	4.53535	0.837901		N	0	6.99446	1
	1	4.32091	0.798284			0.5	5.99621	0.85728
	1.5	3.83959	0.70936			1	5.30852	0.758961
	2	3.34997	0.618904			1.5	4.39792	0.628772
	2.5	3.29075	0.607963			2	3.21258	0.459304
	3	2.35151	0.434439			2.5	2.02732	0.289847
	3.5	1.89021	0.349214			3	1.40054	0.200236
	4	1.26373	0.233473			3.5	0.8566	0.122468
	4.5	0.972	0.179576			4	0.69597	0.099503
C	0	4.78291	1		O	0	5.0965	1
	0.5	4.24476	0.887485			0.5	4.65434	0.913242
	1	3.55352	0.742962			1	4.06469	0.797545
	1.5	2.85198	0.596286			1.5	2.89288	0.567621
	2	1.76966	0.369997			2	2.01308	0.394993
	2.5	1.05709	0.221014			2.5	1.52512	0.299249
	3	0.55833	0.116734			3	1.02951	0.202003
						3.5	0.49938	0.0979849
D	0	6.65144	1
	0.5	6.09772	0.916752		P	0	5.77456	1
	1	5.40211	0.812171			0.5	5.29224	0.916475
	1.5	4.9169	0.739223			1	4.79092	0.82966
	2	3.74025	0.562322			1.5	4.44078	0.769025
	2.5	2.916	0.438401			2	3.74218	0.648046
	3	1.95874	0.294484			2.5	2.97784	0.515683
	3.5	1.19548	0.179733			3	2.7839	0.482097
						3.5	1.96973	0.341105
E	0	6.26224	1			4	1.45429	0.251844
	0.5	5.93511	0.947762			4.5	1.1102	0.192257
	1	5.49889	0.878103			5	1.04109	0.180289
	1.5	5.00008	0.798449
	2	4.55698	0.727692		Q	0	6.8591	1
	2.5	3.62897	0.5795			0.5	6.51301	0.949543
	3	2.20848	0.352666			1	5.97537	0.871159
	3.5	1.57919	0.252177			1.5	5.26726	0.767923
	4	0.83391	0.133165			2	4.3059	0.627765
	4.5	0.46456	0.0741843			2.5	3.37706	0.492347
						3	2.34334	0.34164
F	0	6.90371	1			3.5	1.58222	0.230675
	0.5	6.40198	0.927325			4	0.92394	0.134703
	1	5.94641	0.861335
	1.5	4.22948	0.612639		R	0	5.98019	1
	2	3.53253	0.511686			0.5	5.42204	0.906667
	2.5	2.57726	0.373315			1	4.95769	0.829019
	3	1.73269	0.25098			1.5	4.2521	0.711031
	3.5	1.31761	0.190855			2	3.17126	0.530294
						2.5	2.03676	0.340584
G	0	6.18721	1			3	1.13582	0.18993
	0.5	5.63326	0.910469			3.5	0.93169	0.155796
	1	4.44078	0.717735			4	0.39175	0.065508
	1.5	3.60584	0.582789
	2	2.77623	0.448705		S	0	7.31323	1
	2.5	1.94783	0.314816			0.5	6.40011	0.875141
	3	0.83102	0.134313			1	5.47486	0.748624
	3.5	0.47082	0.0760957			1.5	4.23968	0.579727
						2	3.15914	0.431976
H	0	6.73456	1			2.5	2.39996	0.328167
	0.5	6.19603	0.920035			3	1.37461	0.187962
	1	5.82253	0.864575			3.5	0.84533	0.115589
	1.5	5.16845	0.767452
	2	3.888	0.577321		T	0	6.9209	1
	2.5	3.12863	0.464563			0.5	5.85516	0.846011
	3	2.22578	0.330501			1	5.02787	0.726476
	3.5	1.40054	0.207963			1.5	3.59637	0.519639
	4	0.63847	0.094805			2	2.1635	0.312604
						2.5	0.95066	0.137361
I	0	7.15292	1
	0.5	6.35444	0.88837		U	0	7.19855	1
	1	5.48137	0.766312			0.5	6.56253	0.911646
	1.5	5.04818	0.705751			1	5.92702	0.823363
	2	3.62	0.506087			1.5	5.04591	0.700962
	2.5	2.81436	0.393456			2	3.7709	0.523842
	3	2.0934	0.292664			2.5	2.44843	0.340128
	3.5	1.18248	0.165314			3	1.57005	0.218106
	4	0.8513	0.119014			3.5	1.233	0.171284
	4.5	0.41294	0.0577303			4	0.73616	0.102265
J	0	6.86993	1		V	0	6.72173	1
	0.5	5.99781	0.873053			0.5	6.26224	0.931641
	1	5.26498	0.76638			1	5.49889	0.818077
	1.5	4.85407	0.706568			1.5	4.55224	0.677242
	2	3.69899	0.538432			2	3.07529	0.457515
	2.5	2.35864	0.343328			2.5	2.07756	0.309081
	3	1.76287	0.256607			3	1.61522	0.240298
	3.5	1.12734	0.164098			3.5	0.74908	0.111442
K	0	5.89131	1		W	0	6.74117	1
	0.5	5.27999	0.896234			0.5	5.91023	0.876737
	1	4.84022	0.821586			1	4.80148	0.712262
	1.5	4.36068	0.740189			1.5	4.15923	0.616989
	2	3.60111	0.611258			2	3.06939	0.45532
	2.5	3.2519	0.551982			2.5	2.33776	0.346788
	3	2.76488	0.469315			3	1.58054	0.234461
	3.5	1.99874	0.339269			3.5	1.03235	0.153141
	4	1.33209	0.226111			4	0.55402	0.0821845
	4.5	0.83391	0.141549
					X	0	6.73294	1
L	0	5.94157	1			0.5	5.69872	0.846394
	0.5	5.3378	0.898382			1	4.71728	0.700627
	1	4.47521	0.753203			1.5	3.89676	0.578761
	1.5	3.81138	0.641477			2	2.66338	0.395575
	2	3.51075	0.590879			2.5	1.92139	0.285372
	2.5	2.70438	0.455163			3	1.20392	0.17881
	3	2.13337	0.359058			3.5	0.8711	0.129379
	3.5	1.88386	0.317064
	4	1.42767	0.240285		Y	0	6.65144	1
	4.5	0.91087	0.153305			0.5	6.2423	0.938489
						1	5.49889	0.826722
						1.5	4.40718	0.66259
						2	3.65465	0.549452
						2.5	2.74399	0.412541
						3	1.89021	0.284181
						3.5	1.04797	0.157555

## Sheet: Dg086_043
Ring	time (min)	Length	Normalization to ring length at t=0
A	0	4.98663	1
	0.5	4.43267	0.888911
	1	4.1557	0.833368
	1.5	3.73961	0.749927
	2	3.11634	0.624939
	2.5	2.49307	0.499951
	3	2.49307	0.499951
	3.5	2.21607	0.444402
	4	2.07872	0.416859
	4.5	1.66205	0.333301
	5	1.38504	0.277751
	5.5	0.76177	0.152762
B	0	5.95729	1
	0.5	5.40344	0.90703
	1	4.99048	0.83771
	1.5	4.7789	0.802194
	2	4.57536	0.768027
	2.5	4.02199	0.675138
	3	3.53253	0.592976
	3.5	2.9979	0.503232
	4	2.43271	0.408358
	4.5	2.22039	0.372718
	5	2.01308	0.337919
	5.5	1.94029	0.3257
	6	1.52512	0.256009
	6.5	0.76177	0.127872
C	0	6.24891	1
	0.5	5.87551	0.940246
	1	5.55937	0.889654
	1.5	5.30511	0.848966
	2	4.46662	0.714784
	2.5	3.71646	0.594737
	3	2.93449	0.4696
	3.5	2.61329	0.418199
	4	2.02719	0.324407
	4.5	1.51442	0.242349
	5	0.8513	0.136232
	5.5	0.72117	0.115407
D	0	6.51448	1
	0.5	5.9254	0.909574
	1	5.68374	0.872478
	1.5	4.86788	0.74724
	2	4.65382	0.714381
	2.5	3.90584	0.599563
	3	3.10401	0.476479
	3.5	2.466	0.378541
	4	1.96851	0.302175
	4.5	1.78719	0.274341
	5	1.33029	0.204205
	5.5	0.97937	0.150337
	6	0.68556	0.105236
E	0	6.33041	1
	0.5	5.97738	0.944233
	1	5.72954	0.905082
	1.5	5.36111	0.846882
	2	5.14147	0.812186
	2.5	4.72185	0.7459
	3	4.09525	0.646917
	3.5	3.67624	0.580727
	4	2.77354	0.43813
	4.5	2.43271	0.384289
	5	1.80189	0.28464
	5.5	0.76177	0.120335
F	0	6.43001	1
	0.5	5.92905	0.92209
	1	5.59401	0.869985
	1.5	5.04828	0.785112
	2	4.74212	0.737498
	2.5	4.15743	0.646567
	3	3.47781	0.540872
	3.5	2.82579	0.439469
	4	1.98066	0.308034
	4.5	1.19146	0.185297
	5	0.83391	0.12969
G	0	6.96836	1
	0.5	6.56837	0.942599
	1	6.13848	0.880907
	1.5	5.86521	0.841692
	2	4.84814	0.695736
	2.5	4.41098	0.633001
	3	3.19762	0.458877
	3.5	2.56233	0.367709
	4	1.84007	0.264061
	4.5	1.24846	0.179161
	5	0.61941	0.0888889
	5.5	0.3097	0.0444437
H	0	6.10401	1
	0.5	5.75834	0.94337
	1	5.3396	0.874769
	1.5	4.98663	0.816943
	2	4.01722	0.658128
	2.5	3.60177	0.590066
	3	2.97864	0.487981
	3.5	2.28532	0.374397
	4	1.86981	0.306325
	4.5	1.31579	0.215562
	5	0.76177	0.124798
	5.5	0.48969	0.0802243
I	0	5.65837	1
	0.5	5.33016	0.941996
	1	4.92907	0.871111
	1.5	4.67746	0.826644
	2	3.85828	0.681871
	2.5	3.2423	0.57301
	3	2.98347	0.527267
	3.5	2.52081	0.445501
	4	2.32175	0.410321
	4.5	2.15016	0.379996
	5	1.55625	0.275035
	5.5	1.14213	0.201848
	6	0.96457	0.170468
	6.5	0.61941	0.109468
	7	0.3097	0.0547331
J	0	6.78317	1
	0.5	6.40273	0.943914
	1	5.72158	0.843496
	1.5	5.48492	0.808607
	2	4.71728	0.695439
	2.5	3.83959	0.566047
	3	3.24599	0.478536
	3.5	2.73173	0.402722
	4	2.17456	0.320582
	4.5	1.34463	0.19823
	5	0.93169	0.137353
	5.5	0.58762	0.0866291

## Sheet: DysE17_Df
Ring	time (min)	Length	Normalization to ring length at t=0		Ring	time (min)	Length	Normalization to ring length at t=0
A	0	6.50564	1		J	0	6.88388	1
	0.5	6.3565	0.977075			0.5	6.53066	0.948689
	1	6.22576	0.956979			1	6.20686	0.901651
	1.5	5.9027	0.90732			1.5	5.59572	0.812873
	2	5.59401	0.859871			2	4.86788	0.707142
	2.5	5.20636	0.800284			2.5	3.83084	0.556494
	3	4.77036	0.733265			3	3.4278	0.497946
	3.5	4.03806	0.620701			3.5	2.88956	0.419757
	4	3.53932	0.544039			4	2.35253	0.341745
	4.5	2.79164	0.429111			4.5	1.9104	0.277518
	5	1.99754	0.307047			5	1.42093	0.206414
	5.5	1.98429	0.305011			5.5	1.02951	0.149554
	6	1.48206	0.227812			6	0.44343	0.0644157
	6.5	0.98426	0.151293
	7	0.54088	0.0831402		K	0	6.65973	1
	7.5	0.39175	0.060217			0.5	5.91285	0.887851
						1	5.6201	0.843893
B	0	6.03924	1			1.5	5.45511	0.819119
	0.5	5.39455	0.89325			2	5.04971	0.758245
	1	4.50511	0.745973			2.5	3.96434	0.59527
	1.5	4.31924	0.715196			3	3.65661	0.549063
	2	3.14773	0.521213			3.5	2.79164	0.419182
	2.5	2.02259	0.334908			4	2.4159	0.362762
	3	1.76559	0.292353			4.5	1.74784	0.262449
	3.5	1.57005	0.259975			5	1.52512	0.229006
	4	1.32306	0.219077			5.5	0.96208	0.144462
	4.5	0.88686	0.14685			6	0.77426	0.11626
	5	0.59573	0.0986432			6.5	0.37293	0.0559978
	5.5	0.29381	0.0486502
					L	0	6.18945	1
C	0	6.36048	1			0.5	5.88928	0.951503
	0.5	5.85516	0.920553			1	5.4375	0.878511
	1	5.50698	0.865812			1.5	4.79892	0.775339
	1.5	4.48757	0.70554			2	4.45641	0.720001
	2	3.69344	0.580686			2.5	3.58308	0.578901
	2.5	3.10255	0.487786			3	2.40395	0.388395
	3	2.35412	0.370117			3.5	1.67642	0.270851
	3.5	2.10559	0.331043			4	1.21142	0.195723
	4	1.43641	0.225834			4.5	0.90294	0.145884
	4.5	1.18248	0.18591			5	0.65332	0.105554
	5	0.7835	0.123183			5.5	0.48969	0.0791169
	5.5	0.61941	0.0973842
					M	0	6.58769	1
D	0	5.90107	1			0.5	6.16694	0.936131
	0.5	5.3031	0.898668			1	5.92176	0.898913
	1	4.82384	0.817452			1.5	5.67867	0.862012
	1.5	4.56696	0.773921			2	5.24307	0.795889
	2	4.1856	0.709295			2.5	4.82235	0.732024
	2.5	3.29875	0.559009			3	3.61307	0.548458
	3	2.68926	0.455724			3.5	2.68926	0.408225
	3.5	2.20848	0.374251			4	2.11871	0.321617
	4	1.81778	0.308042			4.5	1.54852	0.235063
	4.5	1.52512	0.258448			5	1.14213	0.173373
	5	0.88686	0.150288			5.5	0.68205	0.103534
	5.5	0.83391	0.141315
	6	0.44343	0.075144		N	0	6.20802	1
						0.5	5.96212	0.96039
E	0	6.7463	1			1	4.77488	0.769147
	0.5	6.49199	0.962304			1.5	3.83396	0.617582
	1	6.20415	0.919637			2	3.08541	0.497004
	1.5	5.72577	0.848727			2.5	2.8062	0.452028
	2	5.03258	0.745976			3	1.93162	0.311149
	2.5	4.03449	0.59803			3.5	1.27695	0.205694
	3	3.03526	0.449915			4	0.99154	0.159719
	3.5	2.47957	0.367545			4.5	0.59169	0.0953106
	4	2.30621	0.341848			5	0.3097	0.0498871
	4.5	1.48206	0.219685
	5	1.19146	0.176609		O	0	6.17082	1
	5.5	0.93169	0.138104			0.5	5.60386	0.908122
	6	0.63847	0.09464			1	5.48448	0.888777
	6.5	0.44343	0.0657294			1.5	5.0554	0.819243
						2	4.75223	0.770113
F	0	6.01958	1			2.5	4.50618	0.73024
	0.5	5.5678	0.924948			3	3.86883	0.626956
	1	5.19139	0.862417			3.5	3.23786	0.524705
	1.5	4.83333	0.802935			4	2.74399	0.444672
	2	3.8261	0.635609			4.5	2.35253	0.381235
	2.5	3.11489	0.51746			5	1.95997	0.317619
	3	2.71726	0.451404			5.5	1.53296	0.248421
	3.5	2.44473	0.40613			6	1.05935	0.171671
	4	1.68498	0.279917			6.5	0.59169	0.0958851
	4.5	1.41247	0.234646			7	0.34626	0.0561125
	5	0.94165	0.156431
	5.5	0.83102	0.138053		P	0	6.53045	1
	6	0.36934	0.0613564			0.5	5.8994	0.903368
						1	5.48526	0.839951
G	0	6.59153	1			1.5	4.80237	0.735381
	0.5	6.39257	0.969816			2	4.08163	0.625015
	1	5.83108	0.884632			2.5	3.32923	0.509801
	1.5	5.16175	0.783088			3	2.47764	0.379398
	2	4.28344	0.64984			3.5	1.69758	0.259948
	2.5	3.34456	0.507403			4	1.23882	0.189699
	3	2.592	0.393232			4.5	0.78892	0.120806
	3.5	1.48887	0.225876
	4	1.11666	0.169408		Q	0	6.88074	1
	4.5	0.83614	0.126851			0.5	5.98478	0.869787
	5	0.49938	0.0757609			1	5.03803	0.732193
	5.5	0.49938	0.0757609			1.5	3.26457	0.47445
						2	2.67775	0.389166
H	0	5.62436	1			2.5	1.63359	0.237415
	0.5	5.48798	0.975752			3	1.18248	0.171854
	1	4.99864	0.888748			3.5	0.91408	0.132846
	1.5	4.82235	0.857404			4	0.72117	0.10481
	2	4.67233	0.830731
	2.5	4.42889	0.787448		R	0	7.08473	1
	3	4.0339	0.717219			0.5	6.71781	0.94821
	3.5	3.3428	0.594343			1	6.44082	0.909113
	4	3.17806	0.565053			1.5	6.20686	0.87609
	4.5	3.04237	0.540927			2	6.02533	0.850467
	5	2.18666	0.388784			2.5	5.63331	0.795134
	5.5	1.96973	0.350214			3	4.80791	0.67863
	6	1.17729	0.20932			3.5	3.82394	0.539744
	6.5	0.69597	0.123742			4	3.38132	0.477269
	7	0.48969	0.0870659			4.5	2.35864	0.332919
						5	1.66493	0.235003
I	0	5.64691	1			5.5	1.17525	0.165885
	0.5	5.12886	0.90826			6	0.7835	0.11059
	1	5.03258	0.89121			6.5	0.54088	0.0763445
	1.5	4.65382	0.824136
	2	4.47788	0.792979
	2.5	4.29419	0.76045
	3	3.39971	0.602048
	3.5	2.32794	0.41225
	4	1.95997	0.347087
	4.5	1.76966	0.313386
	5	1.13582	0.20114
	5.5	0.69252	0.122637
	6	0.48969	0.0867182
